# Supplementary material for: Prevalence and mechanisms of high-level carbapenem antibiotic tolerance in clinical isolates of Klebsiella pneumoniae
Source: PLoS Pathog. 2026 Jan 30;22(1):e1013919. doi: 10.1371/journal.ppat.1013919 (PMC12880740; doi:10.1371/journal.ppat.1013919)
Supplement: S2 Table — (XLSX) [file ppat.1013919.s003.xlsx]

## Sheet: Sheet1
Species \ Category	Low	Int	High
E. coli	51	55	42
K. pneumoniae	1	8	50
E. cloacae	0	2	16
Other	0	7	31
