# Supplementary material for: Prevalence and mechanisms of high-level carbapenem antibiotic tolerance in clinical isolates of Klebsiella pneumoniae
Source: PLoS Pathog. 2026 Jan 30;22(1):e1013919. doi: 10.1371/journal.ppat.1013919 (PMC12880740; doi:10.1371/journal.ppat.1013919)
Supplement: S3 Table — (XLSX) [file ppat.1013919.s004.xlsx]

## Sheet: Sheet1
Strain	MIC (μg/mL)
	(n=3 replicates)
TS1 WT	0.00625
TS1 ΔrcsF	0.00625
TS1 ΔompR/envZ	0.003125
TS1 ΔphoPQ	0.00625
TS1 ΔcpxPRA	0.003125
TS1 Δ4	0.001563
KPNIH1 WT	0.05
KPNIH1 mltB::tn	0.8
KPNIH1 sltY::tn	0.2
MG1655 WT	0.003125
