# Supplementary material for: Prevalence and mechanisms of high-level carbapenem antibiotic tolerance in clinical isolates of Klebsiella pneumoniae
Source: PLoS Pathog. 2026 Jan 30;22(1):e1013919. doi: 10.1371/journal.ppat.1013919 (PMC12880740; doi:10.1371/journal.ppat.1013919)
Supplement: S4 Table — (XLSX) [file ppat.1013919.s005.xlsx]

## Sheet: Insertion densities
							caused reduced tolerance	unique_insertion_density_TA: 1_initial	unique_insertion_density_TA: 2_overnight	unique_insertion_density_TA: 3_nomero	unique_insertion_density_TA: 4_mero	unique_insertion_density_TA: 5_nomerorecovery	unique_insertion_density_TA: 6_merorecovery
							no effect on tolerance	-0.05	-0.05	-0.05	-0.05	-0.05	-0.05							insertion density ratio
start_coord	end_coord	strand	length	locus_type	locus_tag	gene_symbol	description	initial	input	no ABX	MEM10	no ABX rec	MEM10 rec	initial	input	no ABX	MEM10	no ABX rec	MEM10 rec	input/MEM10
3711670	3711786	-	38	CDS	A79E_3496	ybgT	Cyd operon protein YbgT	3.5	4	1.5	1	0.5	0	3.6	4.1	1.6	1.1	0.6	0.1	41
1548061	1548450	-	129	CDS	A79E_1495	-	Lipoprotein spr precursor	0.5	1.25	1	0.25	1	0	0.6	1.35	1.1	0.35	1.1	0.1	13.5
1970704	1970928	-	74	CDS	A79E_1818	-	Putative cytoplasmic protein	0.75	1.25	0.75	1.25	1	0	0.85	1.35	0.85	1.35	1.1	0.1	13.5
2489421	2489546	+	41	CDS	A79E_2338	-	hypothetical protein	0	1.25	1	0	0.25	0	0.1	1.35	1.1	0.1	0.35	0.1	13.5
3249891	3250124	-	77	CDS	A79E_3072	-	DNA-damage-inducible protein I	0.4	1.2	0.6	0.2	1	0	0.5	1.3	0.7	0.3	1.1	0.1	13
313501	314556	+	351	CDS	A79E_0286	ftsX	Cell division protein FtsX	1	1.18182	0.954545	0.409091	0.0454545	0	1.1	1.28182	1.05455	0.509091	0.145455	0.1	12.8182
312840	313508	+	222	CDS	A79E_0285	ftsE	Cell division transporter, ATP-binding protein FtsE	2.33333	1.11111	0.777778	1.11111	0	0	2.43333	1.21111	0.877778	1.21111	0.1	0.1	12.1111
1388464	1388536	-	73	RNA	A79E_1350	-	Val tRNA	0.5	1	1	1	0	0	0.6	1.1	1.1	1.1	0.1	0.1	11
2185548	2185629	-	82	RNA	A79E_2029	-	Tyr tRNA	0	1	0	2	2	0	0.1	1.1	0.1	2.1	2.1	0.1	11
2356481	2357404	-	307	CDS	A79E_2196	-	3-hydroxybutyryl-CoA dehydrogenase	1	1	1.14286	0.714286	0.142857	0	1.1	1.1	1.24286	0.814286	0.242857	0.1	11
2730251	2730367	-	38	CDS	A79E_2571	-	hypothetical protein	0	1	0.333333	0.666667	0.333333	0	0.1	1.1	0.433333	0.766667	0.433333	0.1	11
3892548	3892685	+	45	CDS	A79E_3666	-	putative transcriptional regulator (LysR familiy)	0	1	0	0.5	1	0	0.1	1.1	0.1	0.6	1.1	0.1	11
3390223	3390468	+	81	CDS	A79E_3210	-	hypothetical protein	0.7	0.9	0	0.6	0.6	0	0.8	1	0.1	0.7	0.7	0.1	10
4539220	4540353	-	377	CDS	A79E_4276	-	Chaperone protein DnaJ	0.208333	2.125	0.666667	0.625	0.458333	0.125	0.308333	2.225	0.766667	0.725	0.558333	0.225	9.88889
5238733	5239650	-	305	CDS	A79E_4938	oxyR	Hydrogen peroxide-inducible genes activator	1.25	1.4375	2.375	1.25	0.0625	0.0625	1.35	1.5375	2.475	1.35	0.1625	0.1625	9.46154
2545124	2545309	+	61	CDS	A79E_2390	-	Conidiation-specific protein 10	0	0.833333	0.166667	0	0	0	0.1	0.933333	0.266667	0.1	0.1	0.1	9.33333
3314045	3314692	-	215	CDS	A79E_3128	lpoB	Lipoprotein YcfM	0.1	0.8	0	0.2	0.5	0	0.2	0.9	0.1	0.3	0.6	0.1	9
4848980	4849111	+	43	CDS	A79E_4565	-	hypothetical protein	0.5	0.75	0	0	0	0	0.6	0.85	0.1	0.1	0.1	0.1	8.5
3706298	3706822	-	174	CDS	A79E_3489	pal	18K peptidoglycan-associated outer membrane lipoprotein	1.47059	2.17647	0.470588	1.52941	0.764706	0.176471	1.57059	2.27647	0.570588	1.62941	0.864706	0.276471	8.23404
443221	443589	+	122	CDS	A79E_0418	-	Putative cytoplasmic protein	0.285714	0.714286	0.142857	0.285714	0.142857	0	0.385714	0.814286	0.242857	0.385714	0.242857	0.1	8.14286
2768765	2769562	-	265	CDS	A79E_2614	-	Urea ABC transporter, ATPase protein UrtD	0.571429	1.85714	0.714286	1.57143	2.42857	0.142857	0.671429	1.95714	0.814286	1.67143	2.52857	0.242857	8.05882
2507884	2508465	-	193	CDS	A79E_2357	-	NAD(P)H-flavin oxidoreductase	0.4	0.7	0.2	0.3	0.4	0	0.5	0.8	0.3	0.4	0.5	0.1	8	electron metabolism
602964	603131	-	55	CDS	A79E_0583	-	hypothetical protein YhaL	0.666667	0.666667	0.666667	0.333333	1	0	0.766667	0.766667	0.766667	0.433333	1.1	0.1	7.66667
2072079	2072210	+	43	CDS	A79E_1922	-	hypothetical protein	0.333333	0.666667	0	0	0.333333	0	0.433333	0.766667	0.1	0.1	0.433333	0.1	7.66667
2387019	2387402	-	127	CDS	A79E_2230	-	putative glyoxylase family protein (Lactoylglutathione lyase)	0.444444	0.666667	0.111111	0.111111	0.333333	0	0.544444	0.766667	0.211111	0.211111	0.433333	0.1	7.66667
2867824	2868186	+	120	CDS	A79E_2717	-	hypothetical protein	0	0.666667	0.166667	0	0	0	0.1	0.766667	0.266667	0.1	0.1	0.1	7.66667
3360134	3360219	+	86	RNA	A79E_3177	-	Ser tRNA	0	0.666667	0	0	0.666667	0	0.1	0.766667	0.1	0.1	0.766667	0.1	7.66667
4860673	4860801	+	42	CDS	A79E_4576	-	hypothetical protein	0	0.666667	0	0.666667	1	0	0.1	0.766667	0.1	0.766667	1.1	0.1	7.66667
5273148	5273846	+	232	CDS	A79E_4968	cpxR	Copper-sensing two-component system response regulator CpxR	0.888889	1.38889	0.777778	1.27778	1.05556	0.111111	0.988889	1.48889	0.877778	1.37778	1.15556	0.211111	7.05263
2079160	2080074	-	304	CDS	A79E_1929	-	Muramoyltetrapeptide carboxypeptidase	0.4	0.6	0.4	0.2	0.5	0	0.5	0.7	0.5	0.3	0.6	0.1	7
2881225	2882253	-	342	CDS	A79E_2727	-	Mg2+ and Co2+ transporter	0.368421	0.578947	0.0526316	0.315789	0.315789	0	0.468421	0.678947	0.152632	0.415789	0.415789	0.1	6.78947
3306265	3306849	+	194	CDS	A79E_3121	-	transcriptional regulator, TetR family	0.583333	1.5	1	1	0.666667	0.166667	0.683333	1.6	1.1	1.1	0.766667	0.266667	6
2419930	2420364	+	144	CDS	A79E_2267	slyA	Transcriptional regulator SlyA	0.125	1.25	0.25	0	1.125	0.125	0.225	1.35	0.35	0.1	1.225	0.225	6
2508677	2509381	+	234	CDS	A79E_2358	-	Ferric iron ABC transporter, ATP-binding protein	0.875	1.25	0.125	0.5	0.25	0.125	0.975	1.35	0.225	0.6	0.35	0.225	6
1391351	1391423	+	73	RNA	A79E_1355	-	Ala tRNA	0.5	0.5	1	0	0	0	0.6	0.6	1.1	0.1	0.1	0.1	6
1445695	1446222	-	175	CDS	A79E_1406	-	GCN5-related N-acetyltransferase	0.3	0.5	0.2	0.5	0	0	0.4	0.6	0.3	0.6	0.1	0.1	6
2398178	2398251	-	74	RNA	A79E_2244	-	Val tRNA	0.5	0.5	0	0	0	0	0.6	0.6	0.1	0.1	0.1	0.1	6
2821513	2821644	-	43	CDS	A79E_2665	-	hypothetical protein	0	0.5	0	0.25	0.25	0	0.1	0.6	0.1	0.35	0.35	0.1	6
3258077	3258361	-	94	CDS	A79E_3077	-	Primosomal protein I	0	0.5	0	0	0	0	0.1	0.6	0.1	0.1	0.1	0.1	6
4052741	4053199	+	152	CDS	A79E_3814	-	Putative activity regulator of membrane protease YbbK	0	0.5	2	1.5	0.5	0	0.1	0.6	2.1	1.6	0.6	0.1	6
4315774	4315846	-	73	RNA	A79E_4073	-	Ala tRNA	1	0.5	0	1.5	1	0	1.1	0.6	0.1	1.6	1.1	0.1	6
5385500	5385613	-	37	CDS	A79E_5077	-	Ribonuclease P protein component	0	0.5	0.5	1	0.5	0	0.1	0.6	0.6	1.1	0.6	0.1	6
3440034	3441128	+	364	CDS	A79E_3256	ompA	Outer membrane protein A precursor	0.611111	0.666667	0.416667	0	0.527778	0.0277778	0.711111	0.766667	0.516667	0.1	0.627778	0.127778	6
3179442	3179618	+	58	CDS	A79E_3009	-	hypothetical protein	0.555556	1.11111	0.333333	0.666667	0.333333	0.111111	0.655556	1.21111	0.433333	0.766667	0.433333	0.211111	5.73684
4073003	4073176	+	57	CDS	A79E_3832	-	Putative inner membrane protein	0.666667	2.33333	1	0	0	0.333333	0.766667	2.43333	1.1	0.1	0.1	0.433333	5.61538
551532	551861	+	109	CDS	A79E_0525	-	Preprotein translocase subunit SecG	0.0769231	0.461538	0	0.307692	0	0	0.176923	0.561538	0.1	0.407692	0.1	0.1	5.61538
4623941	4625407	+	488	CDS	A79E_4365	-	5-carboxymethyl-2-hydroxymuconate semialdehyde dehydrogenase	0.772727	1.18182	0.272727	1.04545	0.681818	0.136364	0.872727	1.28182	0.372727	1.14545	0.781818	0.236364	5.42308
3712957	3714525	-	522	CDS	A79E_3498	cydA	Cytochrome d ubiquinol oxidase subunit I	1.37838	1.02703	0.567568	0.486486	0.027027	0.108108	1.47838	1.12703	0.667568	0.586486	0.127027	0.208108	5.41558	respiration/ electron metabolism
1725871	1726344	+	157	CDS	A79E_1639	-	DNA gyrase inhibitory protein	0.857143	0.428571	0	0.571429	0.285714	0	0.957143	0.528571	0.1	0.671429	0.385714	0.1	5.28571
2398097	2398170	-	74	RNA	A79E_2243	-	Val tRNA	0.5	3	1	1.5	0	0.5	0.6	3.1	1.1	1.6	0.1	0.6	5.16667
1509160	1512000	+	946	CDS	A79E_1464	rcsC	Two-component sensor protein RcsC	0.408451	0.408451	0.295775	0.323944	0.422535	0	0.508451	0.508451	0.395775	0.423944	0.522535	0.1	5.08451
556352	556621	+	89	CDS	A79E_0534	-	transcription termination protein NusA-associated protein	0	0.4	0	0	0	0	0.1	0.5	0.1	0.1	0.1	0.1	5
562448	562717	+	89	CDS	A79E_0539	-	SSU ribosomal protein S15p (S13e)	0.4	0.4	0.2	0.2	0	0	0.5	0.5	0.3	0.3	0.1	0.1	5
2966671	2967594	+	307	CDS	A79E_2809	-	Transcriptional regulator, LysR family	0.4	0.4	0	0	0.2	0	0.5	0.5	0.1	0.1	0.3	0.1	5
3516021	3516632	-	203	CDS	A79E_3316	lolA	Outer membrane lipoprotein carrier protein LolA	0.133333	0.4	0.0666667	0.2	0.266667	0	0.233333	0.5	0.166667	0.3	0.366667	0.1	5
4177797	4178342	-	181	CDS	A79E_3938	-	Antibiotic biosynthesis monooxygenase	0.7	0.4	0.2	0.2	0.5	0	0.8	0.5	0.3	0.3	0.6	0.1	5
5130613	5130685	-	73	RNA	A79E_4831	-	Thr tRNA	0	2	0.333333	0	0.666667	0.333333	0.1	2.1	0.433333	0.1	0.766667	0.433333	4.84615
1483767	1484732	+	321	CDS	A79E_1443	-	O-succinylbenzoate-CoA synthase	0.153846	0.384615	0.0769231	0.230769	0	0	0.253846	0.484615	0.176923	0.330769	0.1	0.1	4.84615
1382325	1382468	+	47	CDS	A79E_1341	-	hypothetical protein	2.66667	1.16667	1.66667	1	0.5	0.166667	2.76667	1.26667	1.76667	1.1	0.6	0.266667	4.75
3310075	3311379	-	434	CDS	A79E_3124	-	NADH dehydrogenase	0.0967742	0.516129	0.0967742	0.483871	0.0645161	0.0322581	0.196774	0.616129	0.196774	0.583871	0.164516	0.132258	4.65854	electron metabolism
2459772	2460776	+	334	CDS	A79E_2307	-	Tellurite resistance protein TehA	0.2	0.666667	0.0666667	0.0666667	0.533333	0.0666667	0.3	0.766667	0.166667	0.166667	0.633333	0.166667	4.6
556649	558136	+	495	CDS	A79E_0535	-	Transcription termination protein NusA	0	0.357143	0.0357143	0	0	0	0.1	0.457143	0.135714	0.1	0.1	0.1	4.57143
2850056	2850619	-	187	CDS	A79E_2697	-	hypothetical protein	1.14286	1	0.285714	0.285714	1.07143	0.142857	1.24286	1.1	0.385714	0.385714	1.17143	0.242857	4.52941
299316	300218	+	300	CDS	A79E_0272	-	Polymyxin resistance protein PmrJ	1.21429	1.64286	1.07143	1.42857	1.57143	0.285714	1.31429	1.74286	1.17143	1.52857	1.67143	0.385714	4.51852
4560932	4561621	-	229	CDS	A79E_4295	creB	Two-component response regulator CreB	0.4	1.7	0.5	0.6	1.4	0.3	0.5	1.8	0.6	0.7	1.5	0.4	4.5
259622	261124	+	500	CDS	A79E_0238	-	Protein YhjJ, putative peptidase	1.22222	1	0.222222	0.259259	0.592593	0.148148	1.32222	1.1	0.322222	0.359259	0.692593	0.248148	4.43284
3494756	3495043	-	95	CDS	A79E_3299	-	Integration host factor beta subunit	1	1.57143	0.714286	0.428571	0.142857	0.285714	1.1	1.67143	0.814286	0.528571	0.242857	0.385714	4.33333
4524691	4525839	-	382	CDS	A79E_4261	-	Carbamoyl-phosphate synthase small chain	0	0.5	0.153846	0.192308	0.115385	0.0384615	0.1	0.6	0.253846	0.292308	0.215385	0.138462	4.33333	First commited step in pyrimidine and arginine synth
1599515	1599628	-	37	CDS	A79E_1539	-	hypothetical protein	0.4	1.2	0.4	1.6	1.4	0.2	0.5	1.3	0.5	1.7	1.5	0.3	4.33333
2163257	2164045	+	262	CDS	A79E_2015	-	Nitrate ABC transporter, ATP-binding protein	1	1.2	0.1	1	1.3	0.2	1.1	1.3	0.2	1.1	1.4	0.3	4.33333
458861	458933	+	73	RNA	A79E_0435	-	Thr tRNA	0	0.333333	0	0	0	0	0.1	0.433333	0.1	0.1	0.1	0.1	4.33333
458973	459092	+	120	RNA	A79E_0436	-	5S ribosomal RNA	0	0.333333	0	0	0	0	0.1	0.433333	0.1	0.1	0.1	0.1	4.33333
553019	553144	-	41	CDS	A79E_0529	-	hypothetical protein	0.166667	0.333333	0	0.166667	0	0	0.266667	0.433333	0.1	0.266667	0.1	0.1	4.33333
660638	661003	+	121	CDS	A79E_0639	-	hypothetical protein	0.833333	0.333333	0.166667	0.833333	1.16667	0	0.933333	0.433333	0.266667	0.933333	1.26667	0.1	4.33333
1215489	1215608	+	120	RNA	A79E_1190	-	5S ribosomal RNA	0	0.333333	0.333333	0.333333	0.333333	0	0.1	0.433333	0.433333	0.433333	0.433333	0.1	4.33333
1388141	1388213	-	73	RNA	A79E_1347	-	Lys tRNA	0.666667	0.333333	0	1	0.666667	0	0.766667	0.433333	0.1	1.1	0.766667	0.1	4.33333
2362551	2362694	-	47	CDS	A79E_2204	-	hypothetical protein	0	0.333333	0	0	0	0	0.1	0.433333	0.1	0.1	0.1	0.1	4.33333
3363295	3363379	+	85	RNA	A79E_3181	-	Ser tRNA	0.333333	0.333333	0	0.333333	0.333333	0	0.433333	0.433333	0.1	0.433333	0.433333	0.1	4.33333
3724399	3724746	-	115	CDS	A79E_3507	-	Succinate dehydrogenase hydrophobic membrane anchor protein	0.222222	0.333333	0	0.222222	0.333333	0	0.322222	0.433333	0.1	0.322222	0.433333	0.1	4.33333
4104966	4105223	-	85	CDS	A79E_3864	-	hypothetical protein	0	0.333333	0.666667	0.333333	0.166667	0	0.1	0.433333	0.766667	0.433333	0.266667	0.1	4.33333
4302904	4302977	-	74	RNA	A79E_4059	-	Asp tRNA	0.666667	0.333333	0	0.666667	0.666667	0	0.766667	0.433333	0.1	0.766667	0.766667	0.1	4.33333
4315886	4315959	-	74	RNA	A79E_4074	-	Ile tRNA	1	0.333333	0.333333	1	0.333333	0	1.1	0.433333	0.433333	1.1	0.433333	0.1	4.33333
4531340	4531789	-	149	CDS	A79E_4268	-	FKBP-type peptidyl-prolyl cis-trans isomerase slpA	0.166667	0.333333	0.666667	0.166667	0.666667	0	0.266667	0.433333	0.766667	0.266667	0.766667	0.1	4.33333
5138068	5138181	-	37	CDS	A79E_4840	-	hypothetical protein	0.333333	0.333333	0	0.333333	0.666667	0	0.433333	0.433333	0.1	0.433333	0.766667	0.1	4.33333
1293629	1294807	+	392	CDS	A79E_1259	bamB	Outer membrane protein YfgL	0.363636	0.454545	0.333333	0	0.363636	0.030303	0.463636	0.554545	0.433333	0.1	0.463636	0.130303	4.25581
717376	717801	+	141	CDS	A79E_0697	exbD	Biopolymer transport protein ExbD/TolR	0.923077	1.30769	0.692308	0.923077	0.538462	0.230769	1.02308	1.40769	0.792308	1.02308	0.638462	0.330769	4.25581
1512712	1515369	-	885	CDS	A79E_1466	rcsD	Two-component sensor protein RcsD	0.298246	0.315789	0.263158	0.22807	0.421053	0	0.398246	0.415789	0.363158	0.32807	0.521053	0.1	4.15789
1367983	1368882	+	299	CDS	A79E_1326	-	putative dye-decolorizing peroxidase (DyP), YfeX-like subgroup	0.631579	0.736842	0.263158	1.21053	1.05263	0.105263	0.731579	0.836842	0.363158	1.31053	1.15263	0.205263	4.07692
3711802	3712941	-	379	CDS	A79E_3497	cydB	Cytochrome d ubiquinol oxidase subunit II	1.61538	1.38462	0.961538	0.576923	0.0384615	0.269231	1.71538	1.48462	1.06154	0.676923	0.138462	0.369231	4.02083	respiration/ electron metabolism
3591714	3592469	+	251	CDS	A79E_3381	-	Molybdopterin biosynthesis protein MoeB	0.2	0.3	0.1	0	0.2	0	0.3	0.4	0.2	0.1	0.3	0.1	4
3689560	3690249	-	229	CDS	A79E_3468	-	Molybdenum transport system permease protein ModB	0.9	0.3	0.4	0.3	0.6	0	1	0.4	0.5	0.4	0.7	0.1	4
2835249	2836175	-	308	CDS	A79E_2683	-	Malonate utilization transcriptional regulator	0.3	0.5	0.15	0.2	0.25	0.05	0.4	0.6	0.25	0.3	0.35	0.15	4
5323570	5326230	-	886	CDS	A79E_5017	-	DNA polymerase I	0.46875	0.296875	0.125	0.21875	0	0	0.56875	0.396875	0.225	0.31875	0.1	0.1	3.96875
1097146	1097274	+	42	CDS	A79E_1069	-	Carbon storage regulator	0.285714	0.285714	0	0.285714	0.142857	0	0.385714	0.385714	0.1	0.385714	0.242857	0.1	3.85714
2588899	2589792	-	297	CDS	A79E_2432	-	Transcriptional regulator	0.142857	0.285714	0	0	0	0	0.242857	0.385714	0.1	0.1	0.1	0.1	3.85714
800149	800670	-	173	CDS	A79E_0782	-	Flavodoxin 2	0.333333	1.11111	0.444444	0.555556	1.11111	0.222222	0.433333	1.21111	0.544444	0.655556	1.21111	0.322222	3.75862	electron metabolism
3523236	3525002	+	588	CDS	A79E_3320	-	Transport ATP-binding protein CydD	0.35	0.275	0.05	0.025	0	0	0.45	0.375	0.15	0.125	0.1	0.1	3.75
2648619	2649299	+	226	CDS	A79E_2489	-	Ribulose-phosphate 3-epimerase	0.0909091	0.272727	0.0909091	0.454545	0.0909091	0	0.190909	0.372727	0.190909	0.554545	0.190909	0.1	3.72727	pentose phosphate pathway
5192090	5193166	-	358	CDS	A79E_4895	-	4-alpha-L-fucosyltransferase	0.466667	0.766667	0.633333	0.366667	0.4	0.133333	0.566667	0.866667	0.733333	0.466667	0.5	0.233333	3.71429	involved in modifications to GlcNAc	https://www.researchgate.net/publication/49836312_Mutation_in_fucose_synthesis_gene_of_Klebsiella_pneumoniae_affects_capsule_composition_and_virulence_in_mice
3845533	3846288	-	251	CDS	A79E_3626	-	2,3-dihydro-2,3-dihydroxybenzoate dehydrogenase	0.545455	1.27273	1.36364	0.272727	0.272727	0.272727	0.645455	1.37273	1.46364	0.372727	0.372727	0.372727	3.68293	iron acquisition	https://www.ncbi.nlm.nih.gov/pmc/articles/PMC248643/
2770635	2772209	-	524	CDS	A79E_2616	-	Urea ABC transporter, permease protein UrtB	0.65	1	0.45	1.05	0.35	0.2	0.75	1.1	0.55	1.15	0.45	0.3	3.66667
4372957	4375509	-	850	CDS	A79E_4127	PBP1b	Multimodular transpeptidase-transglycosylase	0.529412	0.333333	0.470588	0.137255	0.666667	0.0196078	0.629412	0.433333	0.570588	0.237255	0.766667	0.119608	3.62295
2435926	2436507	-	193	CDS	A79E_2284	-	Electron transport complex protein RnfA	0.363636	0.590909	0.681818	0.454545	0.227273	0.0909091	0.463636	0.690909	0.781818	0.554545	0.327273	0.190909	3.61905	can be important for proton pumping/cell ph/ membrane potential + NADH/ferredoxin_or_flavodoxin recycling
2703402	2704841	+	479	CDS	A79E_2543	-	Arabinose-proton symporter	0.230769	0.538462	0.205128	0.589744	0.205128	0.0769231	0.330769	0.638462	0.305128	0.689744	0.305128	0.176923	3.6087
3596137	3596952	+	271	CDS	A79E_3384	-	Hydrolase (HAD superfamily)	0.214286	1.28571	0.214286	0.785714	0.285714	0.285714	0.314286	1.38571	0.314286	0.885714	0.385714	0.385714	3.59259
2011522	2012289	+	255	CDS	A79E_1862	KDO2	Lipid A biosynthesis (KDO) 2-(lauroyl)-lipid IVA acyltransferase	0.285714	0.428571	0.285714	0.380952	0.619048	0.047619	0.385714	0.528571	0.385714	0.480952	0.719048	0.147619	3.58065
1205674	1206576	+	300	CDS	A79E_1184	-	Ribosomal large subunit pseudouridine synthase D	1.46154	1.07692	0.846154	0.269231	0.653846	0.230769	1.56154	1.17692	0.946154	0.369231	0.753846	0.330769	3.55814
465390	465686	-	98	CDS	A79E_0442	-	DNA-binding protein Fis	0	1.54545	0.454545	0.454545	0.181818	0.363636	0.1	1.64545	0.554545	0.554545	0.281818	0.463636	3.54902
3272343	3273014	+	223	CDS	A79E_3092	phoP	Transcriptional regulatory protein PhoP	1.16667	0.833333	0.5	0.166667	0.916667	0.166667	1.26667	0.933333	0.6	0.266667	1.01667	0.266667	3.5
5195551	5196225	-	224	CDS	A79E_4898	-	Lipopolysaccharide biosynthesis protein RffC	1.5	0.833333	0.333333	1	0	0.166667	1.6	0.933333	0.433333	1.1	0.1	0.266667	3.5
73653	73769	-	38	CDS	A79E_0070	-	hypothetical protein	0.125	0.25	0.25	0.375	0.125	0	0.225	0.35	0.35	0.475	0.225	0.1	3.5
556178	556336	-	52	CDS	A79E_0533	-	hypothetical protein	0	0.25	0	0	0	0	0.1	0.35	0.1	0.1	0.1	0.1	3.5
2195258	2195473	+	71	CDS	A79E_2039	-	hypothetical protein	0.333333	0.25	0	0.416667	0.166667	0	0.433333	0.35	0.1	0.516667	0.266667	0.1	3.5
2216647	2217630	+	327	CDS	A79E_2063	-	Phenylalanyl-tRNA synthetase alpha chain	0	0.25	0.1	0	0	0	0.1	0.35	0.2	0.1	0.1	0.1	3.5
2424309	2424971	+	220	CDS	A79E_2272	-	Pyridoxamine 5'-phosphate oxidase	0	0.25	0	0.5	0.125	0	0.1	0.35	0.1	0.6	0.225	0.1	3.5	Involved in vitamin B6 synth
4204891	4205193	+	100	CDS	A79E_3964	-	Putative inner membrane protein	0.25	0.25	0.25	0.5	0	0	0.35	0.35	0.35	0.6	0.1	0.1	3.5
4465391	4466332	-	313	CDS	A79E_4215	-	rRNA small subunit methyltransferase H	0.333333	0.25	0.333333	0	0.25	0	0.433333	0.35	0.433333	0.1	0.35	0.1	3.5
692669	694138	-	489	CDS	A79E_0673	-	Type I secretion outer membrane protein, TolC precursor	0.5	0.333333	0.190476	0	0.214286	0.0238095	0.6	0.433333	0.290476	0.1	0.314286	0.12381	3.5
2080250	2080861	+	203	CDS	A79E_1930	-	Membrane-bound lytic murein transglycosylase E	0.363636	1.81818	0.636364	0.727273	0.727273	0.454545	0.463636	1.91818	0.736364	0.827273	0.827273	0.554545	3.45902
3694005	3695021	+	338	CDS	A79E_3473	-	UDP-N-acetylglucosamine 4-epimerase	0.954545	5.27273	3.45455	2.86364	6.59091	1.45455	1.05455	5.37273	3.55455	2.96364	6.69091	1.55455	3.45614
3278090	3279226	+	378	CDS	A79E_3097	-	Putrescine transport ATP-binding protein PotA	1.125	2.1875	1	0.75	1.625	0.5625	1.225	2.2875	1.1	0.85	1.725	0.6625	3.45283
995050	997287	+	745	CDS	A79E_0971	ppGpp	(p)ppGpp synthetase I (GTP pyrophosphokinase)	0.924528	0.830189	0.679245	0.0754717	0.490566	0.169811	1.02453	0.930189	0.779245	0.175472	0.590566	0.269811	3.44755	ppGpp is an alarmone, reduces translation
5196203	5197084	-	293	CDS	A79E_4899	-	Glucose-1-phosphate thymidylyltransferase	0.76	0.52	0.4	0.4	0.32	0.08	0.86	0.62	0.5	0.5	0.42	0.18	3.44444
4956345	4956557	-	70	CDS	A79E_4670	-	hypothetical protein	1.33333	3.66667	1.33333	3	1.33333	1	1.43333	3.76667	1.43333	3.1	1.43333	1.1	3.42424
728461	728826	-	121	CDS	A79E_0709	-	hypothetical protein	0.375	0.4375	0.5	0.5	0.25	0.0625	0.475	0.5375	0.6	0.6	0.35	0.1625	3.30769
2606713	2607456	+	247	CDS	A79E_2447	-	Hydantoin racemase	0.666667	1.33333	0.833333	0.166667	0.666667	0.333333	0.766667	1.43333	0.933333	0.266667	0.766667	0.433333	3.30769
3966543	3966662	+	39	CDS	A79E_3733	-	hypothetical protein	1.33333	1.33333	0	0.333333	0.666667	0.333333	1.43333	1.43333	0.1	0.433333	0.766667	0.433333	3.30769
1272306	1272821	+	171	CDS	A79E_1243	-	Chaperone protein HscB	0.615385	0.230769	0.0769231	0	0	0	0.715385	0.330769	0.176923	0.1	0.1	0.1	3.30769
2548281	2549276	-	331	CDS	A79E_2395	-	Dehydrogenase	0.0769231	0.230769	0.153846	0	0	0	0.176923	0.330769	0.253846	0.1	0.1	0.1	3.30769
886014	886232	-	72	CDS	A79E_0866	-	putative lipoprotein ygdR precursor	0.8	2.2	0.1	1.6	0.9	0.6	0.9	2.3	0.2	1.7	1	0.7	3.28571
2006229	2007239	+	336	CDS	A79E_1857	-	Holliday junction DNA helicase RuvB	0.5	0.227273	0	0.0454545	0	0	0.6	0.327273	0.1	0.145455	0.1	0.1	3.27273
2141050	2141964	+	304	CDS	A79E_1989	-	Ribose ABC transport system, periplasmic ribose-binding protein RbsB	0.75	1.58333	0.416667	0.666667	1.58333	0.416667	0.85	1.68333	0.516667	0.766667	1.68333	0.516667	3.25806
302208	302588	+	126	CDS	A79E_0274	-	hypothetical protein	1.125	0.625	0.25	1	0.625	0.125	1.225	0.725	0.35	1.1	0.725	0.225	3.22222
3605312	3606097	+	261	CDS	A79E_3390	-	hypothetical protein	0.285714	0.52381	0.238095	0.333333	0.0952381	0.0952381	0.385714	0.62381	0.338095	0.433333	0.195238	0.195238	3.19512
1731476	1732222	+	248	CDS	A79E_1645	-	putative transmembrane protein	0.5	0.75	0	0	0.333333	0.166667	0.6	0.85	0.1	0.1	0.433333	0.266667	3.1875
4250117	4251370	+	417	CDS	A79E_4010	-	Gamma-glutamyl phosphate reductase	1.7619	1.42857	0.380952	1	0.809524	0.380952	1.8619	1.52857	0.480952	1.1	0.909524	0.480952	3.17822
1733665	1734405	-	246	CDS	A79E_1648	-	Lipoate-protein ligase A	0.307692	0.461538	0.615385	0.230769	0.615385	0.0769231	0.407692	0.561538	0.715385	0.330769	0.715385	0.176923	3.17391
2074694	2074840	+	48	CDS	A79E_1925	-	hypothetical protein	0.25	1	0.25	0.5	0.25	0.25	0.35	1.1	0.35	0.6	0.35	0.35	3.14286
2240138	2240548	+	136	CDS	A79E_2083	-	ydiI hotdog fold superfamily	0	1	0	0.125	0.125	0.25	0.1	1.1	0.1	0.225	0.225	0.35	3.14286
4902250	4902540	+	96	CDS	A79E_4618	-	hypothetical protein	0	1	0.25	0	0	0.25	0.1	1.1	0.35	0.1	0.1	0.35	3.14286
3102974	3103921	+	315	CDS	A79E_2933	-	Quinone oxidoreductase	0.217391	0.347826	0.0869565	0.0434783	0.304348	0.0434783	0.317391	0.447826	0.186957	0.143478	0.404348	0.143478	3.12121	respiration/ electron metabolism
2016819	2018630	+	603	CDS	A79E_1867	-	Phosphogluconate dehydratase	0.56	0.96	0.36	0.84	0.76	0.24	0.66	1.06	0.46	0.94	0.86	0.34	3.11765
3568889	3569452	-	187	CDS	A79E_3362	-	Transcriptional regulator, TetR family	0.769231	0.923077	0.769231	0.230769	1.15385	0.230769	0.869231	1.02308	0.869231	0.330769	1.25385	0.330769	3.09302
310270	310545	-	91	CDS	A79E_0282	-	putative membrane protein	1.25	1.75	0.75	1.75	1.75	0.5	1.35	1.85	0.85	1.85	1.85	0.6	3.08333
5193163	5194413	-	416	CDS	A79E_4896	wzxE	WzxE protein	1.21053	0.289474	0.157895	0.236842	0.157895	0.0263158	1.31053	0.389474	0.257895	0.336842	0.257895	0.126316	3.08333
2102880	2104166	+	428	CDS	A79E_1950	-	Branched-chain amino acid transport system permease protein LivM	0.931034	1.75862	0.758621	0.655172	1.27586	0.517241	1.03103	1.85862	0.858621	0.755172	1.37586	0.617241	3.01117
4858152	4859177	-	341	CDS	A79E_4574	-	Putative sugar ABC transport system, permease protein YtfT	0.733333	0.6	0.4	1.73333	0.6	0.133333	0.833333	0.7	0.5	1.83333	0.7	0.233333	3
1382519	1383580	+	353	CDS	A79E_1342	-	Cell division protein ZipA	0.466667	0.2	0.266667	0.133333	0	0	0.566667	0.3	0.366667	0.233333	0.1	0.1	3
2549595	2550041	-	148	CDS	A79E_2396	-	hypothetical protein	0.05	0.2	0	0	0.1	0	0.15	0.3	0.1	0.1	0.2	0.1	3
4106387	4106656	+	89	CDS	A79E_3866	-	methylated-DNA-protein-cysteine methyltransferase-related protein	0.4	0.2	0	0.6	0.4	0	0.5	0.3	0.1	0.7	0.5	0.1	3
4171556	4171723	-	55	CDS	A79E_3931	-	hypothetical protein	0	0.2	0.1	0.1	0	0	0.1	0.3	0.2	0.2	0.1	0.1	3
640778	641410	-	210	CDS	A79E_0621	-	Phosphoenolpyruvate-dihydroxyacetone phosphotransferase	0.4	1.4	0.3	0.8	0.9	0.4	0.5	1.5	0.4	0.9	1	0.5	3	reversible rxn; products/reactants involved with peptidoglycan, as well as multiple carbon metabolism pathways (like glycolysis)	https://metacyc.org/compound?orgid=META&id=PHOSPHO-ENOL-PYRUVATE#tab=RXNS
3711380	3711670	-	96	CDS	A79E_3495	-	Protein ybgE	3	1.4	0.6	1.2	0.6	0.4	3.1	1.5	0.7	1.3	0.7	0.5	3
1271908	1272231	+	107	CDS	A79E_1242	-	Iron binding protein IscA for iron-sulfur cluster assembly	0.6	0.8	0.6	1.2	0.2	0.2	0.7	0.9	0.7	1.3	0.3	0.3	3
1185157	1185498	-	113	CDS	A79E_1162	bamE	Outer membrane lipoprotein SmpA	0.909091	2.09091	0.363636	0.454545	2	0.636364	1.00909	2.19091	0.463636	0.554545	2.1	0.736364	2.97531
329885	330772	+	295	CDS	A79E_0301	-	Glycerol-3-phosphate ABC transporter, permease protein UgpA	1	1.3125	0.3125	0.5625	0.75	0.375	1.1	1.4125	0.4125	0.6625	0.85	0.475	2.97368
2360112	2361002	+	296	CDS	A79E_2200	-	LysR family transcriptional regulator	0.181818	0.727273	0.0909091	0.363636	0.0909091	0.181818	0.281818	0.827273	0.190909	0.463636	0.190909	0.281818	2.93548
3727157	3727948	-	263	CDS	A79E_3510	-	Endonuclease VIII	0.52381	0.333333	0.190476	0.333333	0.238095	0.047619	0.62381	0.433333	0.290476	0.433333	0.338095	0.147619	2.93548
3623947	3624915	-	322	CDS	A79E_3410	-	Anthranilate phosphoribosyltransferase like protein	0.647059	2.05882	0.882353	0.588235	0.647059	0.647059	0.747059	2.15882	0.982353	0.688235	0.747059	0.747059	2.88976
2776495	2776713	+	72	CDS	A79E_2621	-	hypothetical protein	0.333333	0.666667	0.333333	0.333333	0	0.166667	0.433333	0.766667	0.433333	0.433333	0.1	0.266667	2.875
4847065	4847841	-	258	CDS	A79E_4561	-	Putative inner membrane protein	0.833333	0.666667	0.333333	0.75	0.416667	0.166667	0.933333	0.766667	0.433333	0.85	0.516667	0.266667	2.875
1023202	1024089	+	295	CDS	A79E_0998	-	LysR-family transcriptional regulator	0	0.1875	0	0.1875	0.125	0	0.1	0.2875	0.1	0.2875	0.225	0.1	2.875
2155211	2156065	+	284	CDS	A79E_2004	-	2-Keto-3-deoxy-D-manno-octulosonate-8-phosphate synthase	0.125	0.1875	0.0625	0.125	0.125	0	0.225	0.2875	0.1625	0.225	0.225	0.1	2.875
4654680	4655462	+	260	CDS	A79E_4397	-	NAD(P)H oxidoreductase YRKL	0.75	1.4375	1.3125	0.6875	1.375	0.4375	0.85	1.5375	1.4125	0.7875	1.475	0.5375	2.86047
420384	421214	+	276	CDS	A79E_0378	-	FKBP-type peptidyl-prolyl cis-trans isomerase FkpA precursor	0.619048	1	0.333333	1.28571	0.666667	0.285714	0.719048	1.1	0.433333	1.38571	0.766667	0.385714	2.85185
2924284	2925213	-	309	CDS	A79E_2770	-	Phenylacetate-CoA oxygenase, PaaG subunit	1.28571	1.66667	0.952381	0.857143	1.38095	0.52381	1.38571	1.76667	1.05238	0.957143	1.48095	0.62381	2.83206
4219024	4219152	-	42	CDS	A79E_3977	-	hypothetical protein	0	3	0	2	1	1	0.1	3.1	0.1	2.1	1.1	1.1	2.81818
2276635	2277447	-	270	CDS	A79E_2121	-	Mhp operon transcriptional activator	0.666667	0.416667	0.0833333	0.5	0.833333	0.0833333	0.766667	0.516667	0.183333	0.6	0.933333	0.183333	2.81818
5140826	5142277	-	483	CDS	A79E_4844	-	Potassium uptake protein TrkH	0.393939	0.181818	0.0606061	0.363636	0.030303	0	0.493939	0.281818	0.160606	0.463636	0.130303	0.1	2.81818
4684897	4685625	+	242	CDS	A79E_4423	-	putative transcriptional regulator	1.18182	1.45455	0.909091	1.54545	1.18182	0.454545	1.28182	1.55455	1.00909	1.64545	1.28182	0.554545	2.80328
2853128	2854552	+	474	CDS	A79E_2700	-	N-acyl-L-amino acids amidohydrolase, subunit B	0.210526	0.473684	0.368421	0.263158	0.157895	0.105263	0.310526	0.573684	0.468421	0.363158	0.257895	0.205263	2.79487
2922713	2923210	-	165	CDS	A79E_2767	-	Phenylacetate-CoA oxygenase, PaaJ subunit	0.333333	1.11111	0.666667	0.222222	0.777778	0.333333	0.433333	1.21111	0.766667	0.322222	0.877778	0.433333	2.79487
5102453	5102725	-	90	CDS	A79E_4805	-	DNA-binding protein HU-alpha	1.28571	2.57143	2.42857	1	1.85714	0.857143	1.38571	2.67143	2.52857	1.1	1.95714	0.957143	2.79104
4396555	4397091	+	178	CDS	A79E_4149	-	2'-5' RNA ligase	0.25	0.875	0.375	0.375	0.5	0.25	0.35	0.975	0.475	0.475	0.6	0.35	2.78571
395435	396112	+	225	CDS	A79E_0354	-	Ribulose-phosphate 3-epimerase	0.833333	0.333333	0.111111	0	0.0555556	0.0555556	0.933333	0.433333	0.211111	0.1	0.155556	0.155556	2.78571	pentose phhosphate pathway
2541186	2542037	-	283	CDS	A79E_2386	-	Metallo-beta-lactamase superfamily protein	0.214286	0.571429	0.214286	0.214286	0.285714	0.142857	0.314286	0.671429	0.314286	0.314286	0.385714	0.242857	2.76471
3311625	3312110	-	161	CDS	A79E_3125	-	YcfP protein	0.857143	0.571429	0.571429	0.142857	0.571429	0.142857	0.957143	0.671429	0.671429	0.242857	0.671429	0.242857	2.76471
2923985	2924272	-	95	CDS	A79E_2769	-	Phenylacetate-CoA oxygenase, PaaH subunit	0.75	2.25	0.25	1	2	0.75	0.85	2.35	0.35	1.1	2.1	0.85	2.76471
2796164	2796637	-	157	CDS	A79E_2640	-	Small heat shock protein	0.0588235	0.176471	0.0588235	0.176471	0.0588235	0	0.158824	0.276471	0.158824	0.276471	0.158824	0.1	2.76471
3048096	3048764	-	222	CDS	A79E_2881	-	Phage shock protein A	0.666667	2	1	0.666667	3	0.666667	0.766667	2.1	1.1	0.766667	3.1	0.766667	2.73913
443592	444017	+	141	CDS	A79E_0419	-	Transcriptional regulator, MerR family	0	0.384615	0.153846	0.153846	0	0.0769231	0.1	0.484615	0.253846	0.253846	0.1	0.176923	2.73913
197276	198187	+	303	CDS	A79E_0192	-	Glycyl-tRNA synthetase alpha chain	0.0434783	0.173913	0.173913	0.130435	0.130435	0	0.143478	0.273913	0.273913	0.230435	0.230435	0.1	2.73913
1148955	1149818	-	287	CDS	A79E_1129	-	hypothetical protein	0.777778	0.777778	1.55556	0.111111	0.666667	0.222222	0.877778	0.877778	1.65556	0.211111	0.766667	0.322222	2.72414
2512136	2512981	+	281	CDS	A79E_2361	-	N-hydroxyarylamine O-acetyltransferase	0.142857	1.14286	0.428571	0.428571	0.857143	0.357143	0.242857	1.24286	0.528571	0.528571	0.957143	0.457143	2.71875
2209805	2210089	-	94	CDS	A79E_2055	-	hypothetical protein	1.2	1.8	0.4	0.6	1.2	0.6	1.3	1.9	0.5	0.7	1.3	0.7	2.71429
4597780	4598253	+	157	CDS	A79E_4336	-	putative inner membrane protein	0.375	0.5	0	0.5	0.125	0.125	0.475	0.6	0.1	0.6	0.225	0.225	2.66667
2361648	2362385	+	245	CDS	A79E_2203	-	VirK	0.25	0.833333	0.416667	0.208333	0.375	0.25	0.35	0.933333	0.516667	0.308333	0.475	0.35	2.66667
2809846	2810556	-	236	CDS	A79E_2654	-	lipoprotein ynfC precursor	0.357143	0.357143	0.214286	0.428571	0.0714286	0.0714286	0.457143	0.457143	0.314286	0.528571	0.171429	0.171429	2.66667
4927409	4927804	+	131	CDS	A79E_4641	-	Fumarate reductase subunit C	0.666667	0.833333	0.166667	0.75	0.0833333	0.25	0.766667	0.933333	0.266667	0.85	0.183333	0.35	2.66667	carbon metabolism, electron metabolism
1239062	1239442	+	126	CDS	A79E_1214	-	Holo-[acyl-carrier protein] synthase	0	0.166667	0	0	0	0	0.1	0.266667	0.1	0.1	0.1	0.1	2.66667
2298940	2299965	+	341	CDS	A79E_2141	-	Putative iron compound permease protein of ABC transporter family	0.0833333	0.166667	0.166667	0.0833333	0.0833333	0	0.183333	0.266667	0.266667	0.183333	0.183333	0.1	2.66667
2889053	2889190	+	45	CDS	A79E_2737	-	hypothetical protein	0	0.166667	0	0	0	0	0.1	0.266667	0.1	0.1	0.1	0.1	2.66667
3919506	3919754	+	82	CDS	A79E_3688	-	Putative inner membrane protein	0.833333	0.166667	0.166667	0.666667	0.333333	0	0.933333	0.266667	0.266667	0.766667	0.433333	0.1	2.66667
4084625	4084765	-	46	CDS	A79E_3841	-	hypothetical protein	0	0.166667	0	0.166667	0.333333	0	0.1	0.266667	0.1	0.266667	0.433333	0.1	2.66667
4536611	4536796	+	61	CDS	A79E_4272	-	SSU ribosomal protein S20p	0	0.166667	0	0	0	0	0.1	0.266667	0.1	0.1	0.1	0.1	2.66667
5151648	5152427	-	259	CDS	A79E_4854	-	Twin-arginine translocation protein TatC	0.88	1.44	1.32	0.28	0.8	0.48	0.98	1.54	1.42	0.38	0.9	0.58	2.65517
4688985	4690205	+	406	CDS	A79E_4428	-	S-adenosyl-L-methionine dependent methyltransferase	0.9375	2.3125	1.3125	1.0625	1.9375	0.8125	1.0375	2.4125	1.4125	1.1625	2.0375	0.9125	2.64384	radical SAM's are involved in a lot of synthesis
2358607	2359263	-	218	CDS	A79E_2198	-	Succinyl-CoA:3-ketoacid-coenzyme A transferase subunit B	1.28571	2.42857	0.142857	1	2	0.857143	1.38571	2.52857	0.242857	1.1	2.1	0.957143	2.64179
2733272	2733931	+	219	CDS	A79E_2575	-	Methionine ABC transporter permease protein	0.5	1.91667	0.916667	1.33333	2.08333	0.666667	0.6	2.01667	1.01667	1.43333	2.18333	0.766667	2.63043
356817	357434	+	205	CDS	A79E_0324	-	Glycerol-3-phosphate regulon repressor, DeoR family	0.615385	0.769231	0.307692	0.615385	0.153846	0.230769	0.715385	0.869231	0.407692	0.715385	0.253846	0.330769	2.62791
2774966	2775364	-	132	CDS	A79E_2619	-	Rhodanese-related sulfurtransferase	3.33333	3.66667	1.66667	2	1.66667	1.33333	3.43333	3.76667	1.76667	2.1	1.76667	1.43333	2.62791
4390801	4391994	+	397	CDS	A79E_4144	-	General secretion pathway protein L	0.454545	0.636364	0	0.545455	0.454545	0.181818	0.554545	0.736364	0.1	0.645455	0.554545	0.281818	2.6129
2065899	2066168	-	89	CDS	A79E_1913	minE	Cell division topological specificity factor MinE	0.111111	0.444444	0.333333	0	0	0.111111	0.211111	0.544444	0.433333	0.1	0.1	0.211111	2.57895
3162583	3163398	-	271	CDS	A79E_2992	-	Putative oxidoreductase YeaE, aldo/keto reductase family	0	0.52381	0.047619	0.047619	0.238095	0.142857	0.1	0.62381	0.147619	0.147619	0.338095	0.242857	2.56863
3906845	3907798	-	317	CDS	A79E_3680	-	Dipeptide transport system permease protein DppB	0.933333	0.666667	0.266667	0.4	0.866667	0.2	1.03333	0.766667	0.366667	0.5	0.966667	0.3	2.55556
3273026	3274480	+	484	CDS	A79E_3093	phoQ	Sensor protein PhoQ	0.875	0.9375	0.71875	0.28125	0.53125	0.3125	0.975	1.0375	0.81875	0.38125	0.63125	0.4125	2.51515
5197103	5198170	-	355	CDS	A79E_4900	-	dTDP-glucose 4,6-dehydratase	0.969697	0.454545	0.181818	0.606061	0.181818	0.121212	1.0697	0.554545	0.281818	0.706061	0.281818	0.221212	2.50685
2874330	2875508	+	392	CDS	A79E_2722	-	Mannose-6-phosphate isomerase	0.05	0.15	0	0.1	0.05	0	0.15	0.25	0.1	0.2	0.15	0.1	2.5	carbon metabolism
3850134	3851093	+	319	CDS	A79E_3630	-	Ferric enterobactin-binding periplasmic protein FepB	0.05	0.15	0	0	0.15	0	0.15	0.25	0.1	0.1	0.25	0.1	2.5
4530388	4531338	-	316	CDS	A79E_4267	-	4-hydroxy-3-methylbut-2-enyl diphosphate reductase	0.1	0.15	0.15	0	0.15	0	0.2	0.25	0.25	0.1	0.25	0.1	2.5
1416095	1417405	+	436	CDS	A79E_1377	-	3-ketoacyl-CoA thiolase	0.333333	0.333333	0.185185	0.37037	0.518519	0.0740741	0.433333	0.433333	0.285185	0.47037	0.618519	0.174074	2.48936
4976515	4977114	+	199	CDS	A79E_4688	-	PhnB protein	0.428571	0.857143	0.285714	0.928571	0.714286	0.285714	0.528571	0.957143	0.385714	1.02857	0.814286	0.385714	2.48148
1476012	1477469	+	485	CDS	A79E_1436	-	NADH-ubiquinone oxidoreductase chain N	0.678571	0.5	0.392857	0.642857	0.678571	0.142857	0.778571	0.6	0.492857	0.742857	0.778571	0.242857	2.47059	respiration/ electron metabolism
2043151	2043393	+	80	CDS	A79E_1893	-	hypothetical protein	1	2	0.5	0	0.5	0.75	1.1	2.1	0.6	0.1	0.6	0.85	2.47059
2723471	2724394	-	307	CDS	A79E_2564	-	Transcriptional regulator	0.636364	0.818182	0.727273	1	0.545455	0.272727	0.736364	0.918182	0.827273	1.1	0.645455	0.372727	2.46341
3984686	3985693	+	335	CDS	A79E_3751	-	Myo-inositol 2-dehydrogenase	0	0.818182	0.727273	0.727273	0.363636	0.272727	0.1	0.918182	0.827273	0.827273	0.463636	0.372727	2.46341
2912982	2913587	+	201	CDS	A79E_2756	-	FMN-dependent NADH-azoreductase	0.461538	1.46154	0.615385	0.846154	0.307692	0.538462	0.561538	1.56154	0.715385	0.946154	0.407692	0.638462	2.44578
1110915	1111982	-	355	CDS	A79E_1088	-	L-proline glycine betaine ABC transport system permease protein ProW	0.277778	1.22222	0.277778	0.888889	0.166667	0.444444	0.377778	1.32222	0.377778	0.988889	0.266667	0.544444	2.42857	major osmolyte acquisition
1184800	1185090	+	96	CDS	A79E_1161	-	yfjF	0.142857	0.142857	0.142857	0.285714	0.285714	0	0.242857	0.242857	0.242857	0.385714	0.385714	0.1	2.42857
1969914	1970636	+	240	CDS	A79E_1817	-	Regulatory activator SdiA	0.0714286	0.142857	0	0.214286	0	0	0.171429	0.242857	0.1	0.314286	0.1	0.1	2.42857
2783178	2784266	-	362	CDS	A79E_2627	-	putative RecF protein	0.0952381	0.142857	0.047619	0.285714	0.142857	0	0.195238	0.242857	0.147619	0.385714	0.242857	0.1	2.42857
3184183	3184539	+	118	CDS	A79E_3016	-	hypothetical protein	0.428571	0.142857	0	0.285714	0.714286	0	0.528571	0.242857	0.1	0.385714	0.814286	0.1	2.42857
3796276	3797064	-	262	CDS	A79E_3581	-	Putative amidase	0	0.142857	0	0.142857	0.142857	0	0.1	0.242857	0.1	0.242857	0.242857	0.1	2.42857
3854585	3855379	+	264	CDS	A79E_3634	-	Ferric enterobactin transport ATP-binding protein FepC	0	0.142857	0.0714286	0	0.0714286	0	0.1	0.242857	0.171429	0.1	0.171429	0.1	2.42857
3169935	3170816	-	293	CDS	A79E_3000	-	Transcriptional regulator, LysR family	0.8	1.1	0.2	0.5	0.3	0.4	0.9	1.2	0.3	0.6	0.4	0.5	2.4
2189747	2190649	+	300	CDS	A79E_2034	-	UTP-glucose-1-phosphate uridylyltransferase	0.269231	0.230769	0.384615	0.192308	0.0384615	0.0384615	0.369231	0.330769	0.484615	0.292308	0.138462	0.138462	2.38889
2208046	2208783	+	245	CDS	A79E_2053	-	Ferric siderophore transport system, periplasmic binding protein TonB	0	0.263158	0.0526316	0	0	0.0526316	0.1	0.363158	0.152632	0.1	0.1	0.152632	2.37931
2255346	2256530	-	394	CDS	A79E_2098	-	L-lactate dehydrogenase	0.538462	0.961538	0.384615	0.538462	0.538462	0.346154	0.638462	1.06154	0.484615	0.638462	0.638462	0.446154	2.37931	carbon metabolism
2765118	2766017	-	299	CDS	A79E_2610	-	Permease of the drug/metabolite transporter (DMT) superfamily	0.210526	0.263158	0.263158	0.315789	0.315789	0.0526316	0.310526	0.363158	0.363158	0.415789	0.415789	0.152632	2.37931
1709229	1709819	-	196	CDS	A79E_1626	-	Imidazole glycerol phosphate synthase amidotransferase subunit	1.2	2.5	2.4	1.8	1.6	1	1.3	2.6	2.5	1.9	1.7	1.1	2.36364
2379469	2379996	-	175	CDS	A79E_2223	-	Putative inner membrane protein	0.666667	1.05556	0.333333	0.222222	0.388889	0.388889	0.766667	1.15556	0.433333	0.322222	0.488889	0.488889	2.36364
1074701	1076935	+	744	CDS	A79E_1049	-	hydrogenase metallocenter assembly protein HypF	0.0810811	0.135135	0.027027	0.135135	0.0540541	0	0.181081	0.235135	0.127027	0.235135	0.154054	0.1	2.35135	hydrogenases are very important for electron homeostasis
3475246	3475902	-	218	CDS	A79E_3284	-	exported protein	1.75	1.20833	1.25	0.5	0.666667	0.458333	1.85	1.30833	1.35	0.6	0.766667	0.558333	2.34328
607198	607494	-	98	CDS	A79E_0589	-	Inner membrane protein YqjK	0.8	0.6	0	0.4	0.6	0.2	0.9	0.7	0.1	0.5	0.7	0.3	2.33333
2768057	2768755	-	232	CDS	A79E_2613	-	Urea ABC transporter, ATPase protein UrtE	0.5	1.875	0.5	0.75	0.625	0.75	0.6	1.975	0.6	0.85	0.725	0.85	2.32353
3441260	3441712	-	150	CDS	A79E_3257	-	putative dehydrogenase	1.18182	2.45455	0.454545	0.909091	0.727273	1	1.28182	2.55455	0.554545	1.00909	0.827273	1.1	2.32231
4311385	4312188	-	267	CDS	A79E_4069	-	Methylglyoxal reductase, acetol producing	0.842105	1.10526	0.842105	0.421053	0.736842	0.421053	0.942105	1.20526	0.942105	0.521053	0.836842	0.521053	2.31313
1471061	1471603	+	180	CDS	A79E_1431	-	NADH-ubiquinone oxidoreductase chain I	0.0769231	0.307692	0.230769	0.307692	0.230769	0.0769231	0.176923	0.407692	0.330769	0.407692	0.330769	0.176923	2.30435
2190770	2191177	-	135	CDS	A79E_2035	-	DNA-binding protein H-NS	0.0769231	0.307692	0	0	0	0.0769231	0.176923	0.407692	0.1	0.1	0.1	0.176923	2.30435
392157	393140	+	327	CDS	A79E_0351	-	3-dehydroquinate synthase	1.5	1.05	0.55	0.6	0.3	0.4	1.6	1.15	0.65	0.7	0.4	0.5	2.3	Involved in shikimate pathway, which leads to pathways for folate cofactors, important Aas, isoprenoid quinones
3115671	3116432	+	253	CDS	A79E_2946	-	2-deoxy-D-gluconate 3-dehydrogenase	0.714286	0.785714	0.142857	0.357143	1	0.285714	0.814286	0.885714	0.242857	0.457143	1.1	0.385714	2.2963	pentose/glucuronate interconversions
3909811	3910926	+	371	CDS	A79E_3682	-	hypothetical protein	1.15	1.85	1	1.9	1.25	0.75	1.25	1.95	1.1	2	1.35	0.85	2.29412
5176515	5177231	-	238	CDS	A79E_4876	-	2-haloalkanoic acid dehalogenase	0.846154	1.53846	1.07692	1.38462	1.76923	0.615385	0.946154	1.63846	1.17692	1.48462	1.86923	0.715385	2.29032
1543332	1544426	-	364	CDS	A79E_1492	-	Oligopeptide transport system permease protein OppB	0.173913	1.52174	0.434783	1.6087	1.69565	0.608696	0.273913	1.62174	0.534783	1.7087	1.79565	0.708696	2.28834
3395511	3396998	+	495	CDS	A79E_3215	-	Gamma-glutamyl-aminobutyraldehyde dehydrogenase	0.4	0.7	0.8	0.1	0.6	0.25	0.5	0.8	0.9	0.2	0.7	0.35	2.28571
1668165	1669061	+	298	CDS	A79E_1593	-	UTP-glucose-1-phosphate uridylyltransferase	0.578947	1.21053	1.05263	0.736842	0.526316	0.473684	0.678947	1.31053	1.15263	0.836842	0.626316	0.573684	2.2844	"In yeast, UTP—glucose-1-phosphate uridylyltransferase is regulated by phosphorylation by PAS kinase.[21] This phosphorylation is reversible and controls the partition of sugar flux towards glycogen and cell wall synthesis." (wikipedia)	https://www.uniprot.org/uniprot/P0AAB6
3052651	3054972	+	773	CDS	A79E_2885	-	hypothetical protein	0.171429	0.257143	0.142857	0.114286	0.228571	0.0571429	0.271429	0.357143	0.242857	0.214286	0.328571	0.157143	2.27273
3696077	3697228	+	383	CDS	A79E_3475	-	Galactokinase	1.3125	1.6875	0.5	1.5625	1.0625	0.6875	1.4125	1.7875	0.6	1.6625	1.1625	0.7875	2.26984	pretty sure galactose is important for cell walls
2883554	2883907	+	117	CDS	A79E_2730	-	hypothetical protein	0	0.5	0.166667	0.333333	0.166667	0.166667	0.1	0.6	0.266667	0.433333	0.266667	0.266667	2.25
2931321	2932211	-	296	CDS	A79E_2775	-	2-dehydropantoate 2-reductase	0.5	0.5	0.333333	0.666667	0.166667	0.166667	0.6	0.6	0.433333	0.766667	0.266667	0.266667	2.25
3622715	3623005	+	96	CDS	A79E_3407	-	hypothetical protein	0.166667	0.5	0.333333	0.166667	0	0.166667	0.266667	0.6	0.433333	0.266667	0.1	0.266667	2.25
2775432	2776529	+	365	CDS	A79E_2620	-	Transcriptional regulator, AraC family	0.25	1.25	1.16667	0.333333	0.833333	0.5	0.35	1.35	1.26667	0.433333	0.933333	0.6	2.25
1408261	1408719	-	152	CDS	A79E_1368	-	putative deaminase	0	0.125	0.25	0.125	0.125	0	0.1	0.225	0.35	0.225	0.225	0.1	2.25
1571679	1571843	+	54	CDS	A79E_1515	-	hypothetical protein	0.25	0.125	0.375	0.5	0.125	0	0.35	0.225	0.475	0.6	0.225	0.1	2.25
2191829	2192356	+	175	CDS	A79E_2037	-	Thymidine kinase	0.25	0.6875	0.125	0.25	0.625	0.25	0.35	0.7875	0.225	0.35	0.725	0.35	2.25
2440446	2441405	+	319	CDS	A79E_2289	-	hypothetical protein	0	0.125	0.1875	0.1875	0.125	0	0.1	0.225	0.2875	0.2875	0.225	0.1	2.25
1032037	1032855	-	272	CDS	A79E_1007	-	Periplasmic hemin-binding protein	0.428571	0.285714	0.285714	0.357143	0	0.0714286	0.528571	0.385714	0.385714	0.457143	0.1	0.171429	2.25
4588731	4588868	+	45	CDS	A79E_4325	-	hypothetical protein	0.0909091	0.727273	0	0.181818	0.363636	0.272727	0.190909	0.827273	0.1	0.281818	0.463636	0.372727	2.21951
1659738	1661189	-	483	CDS	A79E_1587	-	Putative heat shock protein YegD	0.428571	1.07143	0.5	1	1.28571	0.428571	0.528571	1.17143	0.6	1.1	1.38571	0.528571	2.21622
3874395	3875180	+	261	CDS	A79E_3649	-	Short chain dehydrogenase	0.571429	1.07143	0.857143	0.642857	0.571429	0.428571	0.671429	1.17143	0.957143	0.742857	0.671429	0.528571	2.21622
2645320	2646369	-	349	CDS	A79E_2485	-	Transcriptional regulator, LacI family	0.030303	0.121212	0.0606061	0	0	0	0.130303	0.221212	0.160606	0.1	0.1	0.1	2.21212
340503	341033	+	176	CDS	A79E_0312	-	Gluconokinase	1.75	1.5	1.125	0.625	1.875	0.625	1.85	1.6	1.225	0.725	1.975	0.725	2.2069
4983611	4984174	+	187	CDS	A79E_4697	-	ATP-binding protein PhnN	1	2.15385	1.07692	0.846154	1.61538	0.923077	1.1	2.25385	1.17692	0.946154	1.71538	1.02308	2.20301
4449941	4451092	-	383	CDS	A79E_4201	ftsZ	Cell division protein FtsZ	0.08	0.12	0	0	0.12	0	0.18	0.22	0.1	0.1	0.22	0.1	2.2
279345	280097	+	250	CDS	A79E_0253	-	hypothetical protein	0.2	0.266667	0.533333	0.266667	0.333333	0.0666667	0.3	0.366667	0.633333	0.366667	0.433333	0.166667	2.2
1589491	1590441	+	316	CDS	A79E_1532	PBP7	Murein-DD-endopeptidase	0.631579	1.15789	0.210526	0.684211	0.684211	0.473684	0.731579	1.25789	0.310526	0.784211	0.784211	0.573684	2.19266
1471615	1472169	+	184	CDS	A79E_1432	-	NADH-ubiquinone oxidoreductase chain J	0.0833333	0.666667	0.0833333	0.25	0.833333	0.25	0.183333	0.766667	0.183333	0.35	0.933333	0.35	2.19048	respiration/ electron metabolism
663989	664495	+	168	CDS	A79E_0643	-	G:T/U mismatch-specific uracil/thymine DNA-glycosylase	0.285714	0.428571	0.714286	0.571429	0.142857	0.142857	0.385714	0.528571	0.814286	0.671429	0.242857	0.242857	2.17647
3611455	3611580	+	41	CDS	A79E_3396	-	hypothetical protein	0.285714	0.428571	0.428571	0.714286	0.571429	0.142857	0.385714	0.528571	0.528571	0.814286	0.671429	0.242857	2.17647
3168762	3169244	+	160	CDS	A79E_2997	-	Glutathione peroxidase family protein	1.27273	0.909091	0.727273	0.636364	0.454545	0.363636	1.37273	1.00909	0.827273	0.736364	0.554545	0.463636	2.17647
3525003	3526724	+	573	CDS	A79E_3321	cydC	Transport ATP-binding protein CydC	0.264706	0.117647	0.176471	0.0294118	0	0	0.364706	0.217647	0.276471	0.129412	0.1	0.1	2.17647
3497860	3499143	-	427	CDS	A79E_3302	-	5-Enolpyruvylshikimate-3-phosphate synthase	0.962963	1	0.296296	0.518519	0.259259	0.407407	1.06296	1.1	0.396296	0.618519	0.359259	0.507407	2.16788
2034167	2035345	-	392	CDS	A79E_1884	-	Paraquat-inducible protein A	0.576923	1.11538	0.576923	1.23077	0.653846	0.461538	0.676923	1.21538	0.676923	1.33077	0.753846	0.561538	2.16438
3861035	3863263	+	742	CDS	A79E_3638	-	TonB-dependent receptor	0.647059	0.411765	0.72549	0.411765	0.215686	0.137255	0.747059	0.511765	0.82549	0.511765	0.315686	0.237255	2.15702
3381695	3382285	+	196	CDS	A79E_3198	-	putative reductase RutE	0.5	0.833333	0.5	0.333333	1.5	0.333333	0.6	0.933333	0.6	0.433333	1.6	0.433333	2.15385
4928818	4929135	-	105	CDS	A79E_4644	-	Quaternary ammonium compound-resistance protein sugE	0.727273	1.09091	0.727273	0.909091	1.72727	0.454545	0.827273	1.19091	0.827273	1.00909	1.82727	0.554545	2.14754
426493	427677	+	394	CDS	A79E_0386	-	Translation elongation factor Tu	0.322581	0.322581	0.16129	0.0322581	0.16129	0.0967742	0.422581	0.422581	0.26129	0.132258	0.26129	0.196774	2.14754
3613519	3614031	-	170	CDS	A79E_3398	-	Attachment invasion locus protein precursor	0.807692	0.692308	0.884615	0.5	0.846154	0.269231	0.907692	0.792308	0.984615	0.6	0.946154	0.369231	2.14583
3024672	3025541	-	289	CDS	A79E_2857	-	oxidoreductase, aldo/keto reductase family	0.04	0.2	0.12	0.12	0.04	0.04	0.14	0.3	0.22	0.22	0.14	0.14	2.14286
858242	859003	+	253	CDS	A79E_0841	-	2-deoxy-D-gluconate 3-dehydrogenase	0.722222	0.944444	0.222222	0.5	0.555556	0.388889	0.822222	1.04444	0.322222	0.6	0.655556	0.488889	2.13636
4394053	4396482	-	809	CDS	A79E_4148	-	ATP-dependent helicase HrpB	0.5	0.571429	0.642857	0.5	0.357143	0.214286	0.6	0.671429	0.742857	0.6	0.457143	0.314286	2.13636
2159261	2159614	-	117	CDS	A79E_2010	-	Putative ACR protein	1.75	2.25	0.75	1.5	1	1	1.85	2.35	0.85	1.6	1.1	1.1	2.13636
4229439	4229609	-	56	CDS	A79E_3990	-	DNA polymerase IV	3	2.25	1.75	1.5	3	1	3.1	2.35	1.85	1.6	3.1	1.1	2.13636
2597847	2599019	-	390	CDS	A79E_2440	-	Oxidoreductase	0.217391	0.391304	0.26087	0.26087	0.304348	0.130435	0.317391	0.491304	0.36087	0.36087	0.404348	0.230435	2.13208
5110425	5111195	+	256	CDS	A79E_4815	-	Thiazole biosynthesis protein ThiG	0.333333	1	0.25	0.666667	0.75	0.416667	0.433333	1.1	0.35	0.766667	0.85	0.516667	2.12903
1606623	1606940	-	105	CDS	A79E_1547	-	hypothetical protein	0.818182	1.27273	0.454545	0.818182	0.909091	0.545455	0.918182	1.37273	0.554545	0.918182	1.00909	0.645455	2.12676
2605997	2606713	+	238	CDS	A79E_2446	-	Transcriptional regulator, GntR family	0.428571	0.714286	0.714286	0.428571	0.571429	0.285714	0.528571	0.814286	0.814286	0.528571	0.671429	0.385714	2.11111
552254	552502	+	82	CDS	A79E_0527	-	hypothetical protein	0	0.111111	0	0	0.111111	0	0.1	0.211111	0.1	0.1	0.211111	0.1	2.11111
907057	907377	-	106	CDS	A79E_0883	-	hypothetical protein	0	0.111111	0.111111	0	0	0	0.1	0.211111	0.211111	0.1	0.1	0.1	2.11111
5102912	5103502	-	196	CDS	A79E_4806	-	hypothetical protein	1.08333	1.33333	1.16667	1.66667	0.75	0.583333	1.18333	1.43333	1.26667	1.76667	0.85	0.683333	2.09756
4271136	4272398	+	420	CDS	A79E_4028	-	PTS system, galactitol-specific IIC component	0.222222	0.574074	0.592593	0.240741	0.62963	0.222222	0.322222	0.674074	0.692593	0.340741	0.72963	0.322222	2.09195
4513111	4514397	+	428	CDS	A79E_4251	-	Survival protein SurA precursor	0.576923	0.269231	0.384615	0	0.115385	0.0769231	0.676923	0.369231	0.484615	0.1	0.215385	0.176923	2.08696	Involved with stationary phase survival
1596722	1597879	+	385	CDS	A79E_1536	yehY	Osmoprotectant ABC transporter permease protein YehY	0.411765	0.352941	0.117647	0.411765	0.647059	0.117647	0.511765	0.452941	0.217647	0.511765	0.747059	0.217647	2.08108	osmoprotectant
4437046	4437609	-	187	CDS	A79E_4187	-	N-acetylmuramoyl-L-alanine amidase	1.14286	1	0.428571	0.714286	1.28571	0.428571	1.24286	1.1	0.528571	0.814286	1.38571	0.528571	2.08108	Peptidoglycan
4425912	4427810	-	632	CDS	A79E_4179	-	Dihydrolipoamide acetyltransferase component of pyruvate dehydrogenase complex	0.189189	0.108108	0.027027	0.027027	0	0	0.289189	0.208108	0.127027	0.127027	0.1	0.1	2.08108	Pyruvate dehydrogenase connects glycolysis to the TCA cycle, without this component, cant transfer electron to Acetyl CoA
3553971	3556253	-	760	CDS	A79E_3347	kdpD	Osmosensitive K+ channel histidine kinase KdpD	0.631579	0.815789	0.736842	0.473684	0.815789	0.342105	0.731579	0.915789	0.836842	0.573684	0.915789	0.442105	2.07143
826465	826737	-	90	CDS	A79E_0809	-	hypothetical protein	0.625	0.625	0.5	0.75	0.75	0.25	0.725	0.725	0.6	0.85	0.85	0.35	2.07143
2729750	2730061	-	103	CDS	A79E_2570	-	Mannose-6-phosphate isomerase	0.125	0.625	0.125	0.5	0.5	0.25	0.225	0.725	0.225	0.6	0.6	0.35	2.07143
3399323	3400408	+	361	CDS	A79E_3218	-	Tartrate dehydrogenase	0.28	0.6	0.4	0.68	0.48	0.24	0.38	0.7	0.5	0.78	0.58	0.34	2.05882
3132676	3134154	-	492	CDS	A79E_2964	-	Succinylglutamic semialdehyde dehydrogenase	0.222222	0.333333	0	0.333333	0.555556	0.111111	0.322222	0.433333	0.1	0.433333	0.655556	0.211111	2.05263
1598803	1599540	+	245	CDS	A79E_1538	yehW	Osmoprotectant ABC transporter inner membrane protein YehW	0.642857	1.57143	0.714286	1	1.07143	0.714286	0.742857	1.67143	0.814286	1.1	1.17143	0.814286	2.05263
342836	343942	+	368	CDS	A79E_0315	-	Aspartate-semialdehyde dehydrogenase	0.0526316	0.105263	0.105263	0	0	0	0.152632	0.205263	0.205263	0.1	0.1	0.1	2.05263
1296517	1297596	+	359	CDS	A79E_1261	-	hypothetical protein	0	0.105263	0	0	0	0	0.1	0.205263	0.1	0.1	0.1	0.1	2.05263
1516139	1517236	+	365	CDS	A79E_1467	ompC	Outer membrane protein C precursor	0.852941	0.647059	0.382353	0.0294118	0.941176	0.264706	0.952941	0.747059	0.482353	0.129412	1.04118	0.364706	2.04839
2866862	2867581	+	239	CDS	A79E_2716	-	Transcriptional regulatory protein RstA	0.333333	1.33333	0.4	0.733333	0.666667	0.6	0.433333	1.43333	0.5	0.833333	0.766667	0.7	2.04762
3191943	3193727	+	594	CDS	A79E_3027	-	hypothetical protein	0.264706	0.705882	0.411765	0.352941	0.264706	0.294118	0.364706	0.805882	0.511765	0.452941	0.364706	0.394118	2.04478
4118194	4118895	+	233	CDS	A79E_3877	-	Queuosine Biosynthesis QueC ATPase	1.8125	1.25	1.3125	1	1.4375	0.5625	1.9125	1.35	1.4125	1.1	1.5375	0.6625	2.03774
522078	524417	+	779	CDS	A79E_0494	-	Aerobic respiration control sensor protein arcB	0.609375	0.453125	0.34375	0.21875	0.28125	0.171875	0.709375	0.553125	0.44375	0.31875	0.38125	0.271875	2.03448
3175299	3175718	-	139	CDS	A79E_3005	-	Error-prone repair protein UmuD	1	1.375	0.25	0.125	0.75	0.625	1.1	1.475	0.35	0.225	0.85	0.725	2.03448
1123337	1123882	-	181	CDS	A79E_1102	-	Rhodanese-related sulfurtransferase	0.555556	0.555556	0.444444	0.333333	0.555556	0.222222	0.655556	0.655556	0.544444	0.433333	0.655556	0.322222	2.03448
2764851	2765069	+	72	CDS	A79E_2609	-	Multiple antibiotic resistance protein MarB	0	0.555556	0.111111	0.444444	0	0.222222	0.1	0.655556	0.211111	0.544444	0.1	0.322222	2.03448
5015205	5015663	-	152	CDS	A79E_4724	soxR	Redox-sensitive transcriptional activator SoxR	0.222222	0.555556	0	0.666667	0.888889	0.222222	0.322222	0.655556	0.1	0.766667	0.988889	0.322222	2.03448	https://www.ncbi.nlm.nih.gov/pmc/articles/PMC5478344/
336441	337094	-	217	CDS	A79E_0308	-	hypothetical protein	0.157895	0.210526	0.105263	0.368421	0	0.0526316	0.257895	0.310526	0.205263	0.468421	0.1	0.152632	2.03448
2763050	2763718	-	222	CDS	A79E_2606	-	Multiple antibiotic resistance protein MarC	0.277778	0.777778	0.5	0.5	0.444444	0.333333	0.377778	0.877778	0.6	0.6	0.544444	0.433333	2.02564
4340337	4340822	-	161	CDS	A79E_4099	-	Outer membrane protein	0.444444	0.777778	0.333333	0.444444	0.222222	0.333333	0.544444	0.877778	0.433333	0.544444	0.322222	0.433333	2.02564
2359265	2359972	-	235	CDS	A79E_2199	-	Succinyl-CoA:3-ketoacid-coenzyme A transferase subunit A	0.222222	1	0.888889	1.22222	0.555556	0.444444	0.322222	1.1	0.988889	1.32222	0.655556	0.544444	2.02041	Makes succinyl coa, septidoglycan pathway requires succinyl coa
4430625	4431404	-	259	CDS	A79E_4181	-	Transcriptional repressor for pyruvate dehydrogenase complex	1.1	1.5	0.6	0.7	0.7	0.7	1.2	1.6	0.7	0.8	0.8	0.8	2
1188397	1188987	+	196	CDS	A79E_1165	-	Heat shock protein GrpE	0.3	0.1	0	0	0	0	0.4	0.2	0.1	0.1	0.1	0.1	2
2069833	2070312	-	159	CDS	A79E_1920	-	Periplasmic thiol:disulfide oxidoreductase DsbB	0	0.1	0	0	0.1	0	0.1	0.2	0.1	0.1	0.2	0.1	2
2719809	2720135	-	108	CDS	A79E_2560	-	Transthyretin	0	0.1	0.1	0	0.5	0	0.1	0.2	0.2	0.1	0.6	0.1	2
3716216	3717382	-	388	CDS	A79E_3501	-	Succinyl-CoA ligase beta chain	0.1	0.3	0.05	0.05	0.05	0.1	0.2	0.4	0.15	0.15	0.15	0.2	2
3889427	3890263	+	278	CDS	A79E_3662	-	Dipeptide transport ATP-binding protein DppD	0.8	0.3	0.6	0.6	1.5	0.1	0.9	0.4	0.7	0.7	1.6	0.2	2
4382265	4382402	+	45	CDS	A79E_4134	-	hypothetical protein	0	0.1	0.1	0.2	0	0	0.1	0.2	0.2	0.3	0.1	0.1	2
4883504	4883731	-	75	CDS	A79E_4598	-	SSU ribosomal protein S18p	0	0.3	0.1	0.5	0.1	0.1	0.1	0.4	0.2	0.6	0.2	0.2	2
3938019	3939272	-	417	CDS	A79E_3707	-	Oxidoreductase	1.42857	1.71429	1.47619	1.2381	1.61905	0.809524	1.52857	1.81429	1.57619	1.3381	1.71905	0.909524	1.99476
3276599	3277867	-	422	CDS	A79E_3096	-	Tripeptide aminopeptidase	0.548387	0.870968	0.354839	0.354839	0.677419	0.387097	0.648387	0.970968	0.454839	0.454839	0.777419	0.487097	1.99338
1004530	1006329	+	599	CDS	A79E_0979	-	Sulfite reductase flavoprotein alpha-component	0.387097	0.483871	0.774194	0.967742	0.516129	0.193548	0.487097	0.583871	0.874194	1.06774	0.616129	0.293548	1.98901
675910	676734	-	274	CDS	A79E_0655	-	Urease accessory protein UreD	0.727273	1.18182	0.0909091	0.909091	0.272727	0.545455	0.827273	1.28182	0.190909	1.00909	0.372727	0.645455	1.98592
2096769	2097977	+	402	CDS	A79E_1945	-	Propionate kinase	0.363636	1	0.318182	1.36364	0.727273	0.454545	0.463636	1.1	0.418182	1.46364	0.827273	0.554545	1.98361
419297	419884	+	195	CDS	A79E_0376	-	FKBP-type peptidyl-prolyl cis-trans isomerase SlyD	1.41667	1.58333	0.833333	0.583333	1.83333	0.75	1.51667	1.68333	0.933333	0.683333	1.93333	0.85	1.98039
1240858	1241469	+	203	CDS	A79E_1217	-	Hypothetical protein	0.545455	0.636364	0.545455	0.272727	0.454545	0.272727	0.645455	0.736364	0.645455	0.372727	0.554545	0.372727	1.97561
1370538	1371371	+	277	CDS	A79E_1328	-	Sulfate transport system permease protein CysT	0.227273	0.636364	0.818182	0.727273	0.818182	0.272727	0.327273	0.736364	0.918182	0.827273	0.918182	0.372727	1.97561
3009639	3010853	-	404	CDS	A79E_2847	-	Chemotaxis regulator - transmits chemoreceptor signals to flagelllar motor components CheY	0.75	1.08333	0.916667	1.33333	1.20833	0.5	0.85	1.18333	1.01667	1.43333	1.30833	0.6	1.97222
2352470	2353249	-	259	CDS	A79E_2192	-	Alpha-acetolactate decarboxylase	0.846154	1.46154	0.846154	1.84615	1.53846	0.692308	0.946154	1.56154	0.946154	1.94615	1.63846	0.792308	1.97087
214807	215247	-	146	CDS	A79E_0208	-	Acetyltransferase	0.272727	0.454545	0.363636	0.363636	0.272727	0.181818	0.372727	0.554545	0.463636	0.463636	0.372727	0.281818	1.96774
2529628	2530644	+	338	CDS	A79E_2375	-	benzoate dioxygenase, ferredoxin reductase component	0.0952381	0.190476	0	0.0952381	0.0952381	0.047619	0.195238	0.290476	0.1	0.195238	0.195238	0.147619	1.96774
1562446	1563312	+	288	CDS	A79E_1508	-	LysR family transcriptional regulator YeiE	0.461538	1.30769	0.769231	0.769231	1.46154	0.615385	0.561538	1.40769	0.869231	0.869231	1.56154	0.715385	1.96774
1082320	1083285	-	321	CDS	A79E_1054	-	Glucitol operon GutQ protein	0.25	0.75	0.333333	0.416667	0.75	0.333333	0.35	0.85	0.433333	0.516667	0.85	0.433333	1.96154
5022613	5023383	+	256	CDS	A79E_4732	-	Metal-dependent hydrolases of the beta-lactamase superfamily III	0.5	0.75	0.5	0.833333	0.583333	0.333333	0.6	0.85	0.6	0.933333	0.683333	0.433333	1.96154
1250432	1251769	+	445	CDS	A79E_1223	-	Putative sensory histidine kinase YfhA	0.4	0.72	0.96	0.64	0.48	0.32	0.5	0.82	1.06	0.74	0.58	0.42	1.95238
4439260	4440645	+	461	CDS	A79E_4190	-	Type IV fimbrial assembly, ATPase PilB	0.142857	0.0952381	0.0952381	0.047619	0.142857	0	0.242857	0.195238	0.195238	0.147619	0.242857	0.1	1.95238
2007303	2008088	-	261	CDS	A79E_1858	-	Zinc ABC transporter, inner membrane permease protein ZnuB	0.5	0.583333	0.166667	0.583333	0.416667	0.25	0.6	0.683333	0.266667	0.683333	0.516667	0.35	1.95238
465711	466583	-	290	CDS	A79E_0443	-	tRNA dihydrouridine synthase B	0.6	2.12	1.08	1.88	1.48	1.04	0.7	2.22	1.18	1.98	1.58	1.14	1.94737
444843	446219	-	458	CDS	A79E_0421	-	Trk system potassium uptake protein TrkA	0.0754717	0.0943396	0.0188679	0.0377358	0.0377358	0	0.175472	0.19434	0.118868	0.137736	0.137736	0.1	1.9434
3683812	3685023	-	403	CDS	A79E_3461	-	Hypothetical protein ycgF	0.116279	0.139535	0.0697674	0.0232558	0.0930233	0.0232558	0.216279	0.239535	0.169767	0.123256	0.193023	0.123256	1.9434
644302	646227	+	641	CDS	A79E_0624	-	DhaR	1.07143	0.857143	0.607143	1.25	0.678571	0.392857	1.17143	0.957143	0.707143	1.35	0.778571	0.492857	1.94203
2611775	2612500	-	241	CDS	A79E_2452	-	putative glutamine amidotransferase class-I	1.56522	1.78261	0.565217	1.13043	1.26087	0.869565	1.66522	1.88261	0.665217	1.23043	1.36087	0.969565	1.9417
2435348	2435905	-	185	CDS	A79E_2283	-	Electron transport complex protein RnfB	0.166667	0.416667	0.416667	0.25	0.166667	0.166667	0.266667	0.516667	0.516667	0.35	0.266667	0.266667	1.9375
3118702	3118863	-	53	CDS	A79E_2949	-	Cell division activator cedA	0.5	3	0	3.5	2	1.5	0.6	3.1	0.1	3.6	2.1	1.6	1.9375
3240431	3240745	-	104	CDS	A79E_3067	-	phage terminase, small subunit, putative, P27 family	1.5	3	1.25	2.75	3	1.5	1.6	3.1	1.35	2.85	3.1	1.6	1.9375
1642874	1643596	-	240	CDS	A79E_1576	baeR	Response regulator BaeR	0.5	0.785714	0.571429	0.642857	0.642857	0.357143	0.6	0.885714	0.671429	0.742857	0.742857	0.457143	1.9375
2522690	2524174	+	494	CDS	A79E_2368	-	Methyl viologen resistance protein smvA	0.222222	0.666667	0.407407	0.296296	0.518519	0.296296	0.322222	0.766667	0.507407	0.396296	0.618519	0.396296	1.93458
1656876	1657577	-	233	CDS	A79E_1585	-	Response regulator receiver:Transcriptional regulatory protein-like protein	0.692308	0.538462	0.461538	0.461538	0.384615	0.230769	0.792308	0.638462	0.561538	0.561538	0.484615	0.330769	1.93023
526359	527213	-	284	CDS	A79E_0498	-	putative P-loop-containing kinase	0.5	1.05556	0.611111	0.388889	0.833333	0.5	0.6	1.15556	0.711111	0.488889	0.933333	0.6	1.92593
3977802	3978812	+	336	CDS	A79E_3745	-	Sucrose operon repressor ScrR, LacI family	1.6	2.4	2.06667	1.06667	2.2	1.2	1.7	2.5	2.16667	1.16667	2.3	1.3	1.92308
2965714	2966583	-	289	CDS	A79E_2808	-	Beta-lactamase-like protein	0.125	0.8125	0.125	0.125	0.25	0.375	0.225	0.9125	0.225	0.225	0.35	0.475	1.92105
2353356	2354228	+	290	CDS	A79E_2193	-	LysR family transcriptional regulator	0.823529	0.882353	0.235294	0.882353	1.29412	0.411765	0.923529	0.982353	0.335294	0.982353	1.39412	0.511765	1.91954
2111742	2112551	+	269	CDS	A79E_1958	-	putative ABC transport system, periplasmic component	1	2.2	0.1	0.9	1.4	1.1	1.1	2.3	0.2	1	1.5	1.2	1.91667
3753112	3753420	+	102	CDS	A79E_3536	-	B12-dependent methionine synthase	0.5	0.5	0.357143	0.357143	0.285714	0.214286	0.6	0.6	0.457143	0.457143	0.385714	0.314286	1.90909
4368783	4369673	-	296	CDS	A79E_4123	-	Ferric hydroxamate ABC transporter	0.166667	0.25	0.0833333	0	0.166667	0.0833333	0.266667	0.35	0.183333	0.1	0.266667	0.183333	1.90909
2285268	2285993	+	241	CDS	A79E_2129	-	hypothetical protein	0	0.0909091	0	0.181818	0.272727	0	0.1	0.190909	0.1	0.281818	0.372727	0.1	1.90909
2751536	2752018	-	160	CDS	A79E_2595	-	GCN5-related N-acetyltransferase	0.181818	0.0909091	0	0.181818	0.0909091	0	0.281818	0.190909	0.1	0.281818	0.190909	0.1	1.90909	peptidoglycan	https://www.ncbi.nlm.nih.gov/pmc/articles/PMC3187384/
5049874	5050023	+	49	CDS	A79E_4758	-	hypothetical protein	1.4	2	1.2	1.2	1.4	1	1.5	2.1	1.3	1.3	1.5	1.1	1.90909
3019766	3022459	+	897	CDS	A79E_2855	-	Signal transduction histidine kinase	0.891892	1.89189	0.945946	1	1.32432	0.945946	0.991892	1.99189	1.04595	1.1	1.42432	1.04595	1.90439
4621823	4622263	-	146	CDS	A79E_4361	-	Homoprotocatechuate degradative operon repressor	1	1.77778	1.11111	1.44444	1.88889	0.888889	1.1	1.87778	1.21111	1.54444	1.98889	0.988889	1.89888
1432728	1433741	+	337	CDS	A79E_1391	-	Aspartate-semialdehyde dehydrogenase	0.176471	0.647059	0.647059	0.0588235	0.117647	0.294118	0.276471	0.747059	0.747059	0.158824	0.217647	0.394118	1.89552
3227663	3228418	-	251	CDS	A79E_3053	-	Phage minor tail protein	1.15789	1.68421	1	2	1.26316	0.842105	1.25789	1.78421	1.1	2.1	1.36316	0.942105	1.89385
2408554	2409192	-	212	CDS	A79E_2253	sod	Superoxide dismutase	0.4375	0.5625	1.25	0.625	0.4375	0.25	0.5375	0.6625	1.35	0.725	0.5375	0.35	1.89286	ROS
2261331	2262605	+	424	CDS	A79E_2105	-	Iron-sulfur cluster assembly protein SufD	0.142857	0.809524	0.428571	0.47619	0.619048	0.380952	0.242857	0.909524	0.528571	0.57619	0.719048	0.480952	1.89109
3655211	3655933	+	240	CDS	A79E_3439	-	ABC transporter related protein	1.2	0.466667	0.533333	0.133333	0.6	0.2	1.3	0.566667	0.633333	0.233333	0.7	0.3	1.88889
4904958	4906238	-	426	CDS	A79E_4621	-	GTP-binding protein HflX	0.827586	1	0.724138	0.793103	0.482759	0.482759	0.927586	1.1	0.824138	0.893103	0.582759	0.582759	1.88757
2302975	2303742	+	255	CDS	A79E_2145	-	Glutamine ABC transporter, periplasmic glutamine-binding protein	1.21429	1.57143	1	1.85714	2.28571	0.785714	1.31429	1.67143	1.1	1.95714	2.38571	0.885714	1.8871
3497002	3497739	-	245	CDS	A79E_3301	-	Cytidylate kinase	0.285714	0.357143	0.285714	0.142857	0.357143	0.142857	0.385714	0.457143	0.385714	0.242857	0.457143	0.242857	1.88235
3859567	3860775	-	402	CDS	A79E_3637	-	Enterobactin esterase	0.285714	0.357143	0.357143	0	0	0.142857	0.385714	0.457143	0.457143	0.1	0.1	0.242857	1.88235
4649743	4650810	-	355	CDS	A79E_4391	-	putative secretion protein	1	2.25	0.95	1.2	1.4	1.15	1.1	2.35	1.05	1.3	1.5	1.25	1.88
43086	43895	-	269	CDS	A79E_0043	-	Phosphonoacetaldehyde hydrolase	0.6	1.46667	1.26667	0.6	1.2	0.733333	0.7	1.56667	1.36667	0.7	1.3	0.833333	1.88
3956051	3957238	+	395	CDS	A79E_3722	-	Putative arylsulfatase regulator	0.407407	0.296296	0.185185	0.296296	0.185185	0.111111	0.507407	0.396296	0.285185	0.396296	0.285185	0.211111	1.87719
1993452	1994591	+	379	CDS	A79E_1843	-	Rhamnogalacturonides degradation protein RhiN	0.766667	0.9	0.433333	0.866667	0.566667	0.433333	0.866667	1	0.533333	0.966667	0.666667	0.533333	1.875
3875233	3875838	-	201	CDS	A79E_3650	-	Glutathione S-transferase, unnamed subgroup 2	0.8	1.4	0.3	0.9	1.3	0.7	0.9	1.5	0.4	1	1.4	0.8	1.875
4515389	4516210	+	273	CDS	A79E_4253	-	Dimethyladenosine transferase	1.6	1.4	1.7	1.1	0.35	0.7	1.7	1.5	1.8	1.2	0.45	0.8	1.875
2591476	2592861	-	461	CDS	A79E_2434	-	Diaminobutyrate-2-oxoglutarate aminotransferase	0.774194	1.35484	0.258065	0.774194	1	0.677419	0.874194	1.45484	0.358065	0.874194	1.1	0.777419	1.87137
1721017	1722441	-	474	CDS	A79E_1636	-	Exodeoxyribonuclease I	0.647059	1.35294	0.794118	1.14706	0.823529	0.676471	0.747059	1.45294	0.894118	1.24706	0.923529	0.776471	1.87121
287930	288331	-	133	CDS	A79E_0261	-	Nickel responsive regulator NikR	2	1.33333	1.22222	0.666667	0.555556	0.666667	2.1	1.43333	1.32222	0.766667	0.655556	0.766667	1.86957
3385710	3385841	+	43	CDS	A79E_3203	-	hypothetical protein	1.33333	1.33333	0.333333	1.33333	0.666667	0.666667	1.43333	1.43333	0.433333	1.43333	0.766667	0.766667	1.86957
3060613	3061605	+	330	CDS	A79E_2891	-	Peptide transport system ATP-binding protein SapD	0.461538	0.230769	0.0769231	0.0769231	0	0.0769231	0.561538	0.330769	0.176923	0.176923	0.1	0.176923	1.86957
3841955	3842359	+	134	CDS	A79E_3622	-	transcriptional regulator, XRE family	0.0769231	0.230769	0.153846	0	0	0.0769231	0.176923	0.330769	0.253846	0.1	0.1	0.176923	1.86957
5239909	5241282	-	457	CDS	A79E_4939	-	Argininosuccinate lyase	1.27273	1.86364	1.36364	1.18182	1.09091	0.954545	1.37273	1.96364	1.46364	1.28182	1.19091	1.05455	1.86207
2583717	2584709	+	330	CDS	A79E_2428	-	Epoxide hydrolase	0.0869565	0.652174	0.130435	0.26087	0.347826	0.304348	0.186957	0.752174	0.230435	0.36087	0.447826	0.404348	1.86022
4571438	4572430	-	330	CDS	A79E_4305	-	Phosphoserine phosphatase	1.61538	1.23077	0.0769231	0.538462	0.769231	0.615385	1.71538	1.33077	0.176923	0.638462	0.869231	0.715385	1.86022
2845155	2846507	-	450	CDS	A79E_2692	-	3-carboxy-cis,cis-muconate cycloisomerase	0.0666667	0.333333	0.0666667	0	0	0.133333	0.166667	0.433333	0.166667	0.1	0.1	0.233333	1.85714
2367316	2368197	-	293	CDS	A79E_2211	-	Creatinine amidohydrolase	0.866667	1.2	1.2	0.133333	1	0.6	0.966667	1.3	1.3	0.233333	1.1	0.7	1.85714
142265	143041	-	258	CDS	A79E_0141	-	Putative two-domain glycosyltransferase	0.32	0.16	0	0.28	0	0.04	0.42	0.26	0.1	0.38	0.1	0.14	1.85714
2247155	2248153	-	332	CDS	A79E_2092	-	ABC transporter (iron.B12.siderophore.hemin) , periplasmic substrate-binding component	1.16667	2.55556	1.38889	1.83333	1.55556	1.33333	1.26667	2.65556	1.48889	1.93333	1.65556	1.43333	1.85271
1433741	1434553	+	270	CDS	A79E_1392	-	tRNA pseudouridine synthase A	0.481481	0.222222	0	0.0740741	0.185185	0.0740741	0.581481	0.322222	0.1	0.174074	0.285185	0.174074	1.85106
1494195	1495373	-	392	CDS	A79E_1454	-	Anaerobic glycerol-3-phosphate dehydrogenase subunit C	0.264706	0.411765	0.0882353	0.647059	0.147059	0.176471	0.364706	0.511765	0.188235	0.747059	0.247059	0.276471	1.85106
1959536	1960447	+	303	CDS	A79E_1806	-	Putative inner membrane protein	0.0588235	0.411765	0.235294	0.117647	0.294118	0.176471	0.158824	0.511765	0.335294	0.217647	0.394118	0.276471	1.85106
1441372	1441557	+	61	CDS	A79E_1400	-	hypothetical protein	0.857143	1.14286	0.571429	1.14286	1.14286	0.571429	0.957143	1.24286	0.671429	1.24286	1.24286	0.671429	1.85106
2268094	2268732	-	212	CDS	A79E_2113	-	Transcriptional regulator, TetR family	0.642857	1.14286	0.785714	1.78571	0.714286	0.571429	0.742857	1.24286	0.885714	1.88571	0.814286	0.671429	1.85106
3304734	3305579	+	281	CDS	A79E_3119	lysM	L,D-transpeptidase YcfS	0.3	1.75	0.3	1.25	0.9	0.9	0.4	1.85	0.4	1.35	1	1	1.85
2717983	2719305	-	440	CDS	A79E_2558	-	HipA protein	0.103448	0.275862	0.0689655	0.241379	0.517241	0.103448	0.203448	0.375862	0.168966	0.341379	0.617241	0.203448	1.84746
4135999	4136328	+	109	CDS	A79E_3894	-	Cytochrome O ubiquinol oxidase subunit IV	1.44444	1.11111	0.555556	2.55556	1.33333	0.555556	1.54444	1.21111	0.655556	2.65556	1.43333	0.655556	1.84746
572884	573408	+	174	CDS	A79E_0548	-	Putative lipid carrier protein	2	2.92308	2.53846	2.92308	2.84615	1.53846	2.1	3.02308	2.63846	3.02308	2.94615	1.63846	1.84507
3285525	3287531	-	668	CDS	A79E_3103	-	Transketolase	0.972973	0.432432	0.324324	0.702703	0.135135	0.189189	1.07297	0.532432	0.424324	0.802703	0.235135	0.289189	1.84112
3384347	3385237	-	296	CDS	A79E_3201	-	Permease of the drug/metabolite transporter (DMT) superfamily	0.588235	1.05882	0.117647	0.529412	0.588235	0.529412	0.688235	1.15882	0.217647	0.629412	0.688235	0.629412	1.84112
3280846	3281892	+	348	CDS	A79E_3100	-	ABC transporter, periplasmic spermidine putrescine-binding protein PotD	1.02857	1.34286	0.685714	1	1.08571	0.685714	1.12857	1.44286	0.785714	1.1	1.18571	0.785714	1.83636
799732	800142	+	136	CDS	A79E_0781	-	Putative inner membrane protein	0.25	1	0.375	0.125	0.25	0.5	0.35	1.1	0.475	0.225	0.35	0.6	1.83333
1067730	1068497	+	255	CDS	A79E_1041	-	Formate hydrogenlyase subunit 7	0.666667	1	0.444444	0.944444	0.444444	0.5	0.766667	1.1	0.544444	1.04444	0.544444	0.6	1.83333
2940579	2940731	-	50	CDS	A79E_2784	-	putative lipoprotein	1	1	1	0.5	1.5	0.5	1.1	1.1	1.1	0.6	1.6	0.6	1.83333
3177898	3178140	+	80	CDS	A79E_3007	-	virulence protein	0.5	1	1	0.5	3	0.5	0.6	1.1	1.1	0.6	3.1	0.6	1.83333
2946357	2946569	+	70	CDS	A79E_2787	-	hypothetical protein	0	0.0833333	0	0	0	0	0.1	0.183333	0.1	0.1	0.1	0.1	1.83333
3784379	3785026	+	215	CDS	A79E_3568	-	Nicotinate-nucleotide adenylyltransferase	0	0.0833333	0.166667	0.0833333	0.166667	0	0.1	0.183333	0.266667	0.183333	0.266667	0.1	1.83333
4444884	4445276	-	130	CDS	A79E_4196	-	Mutator mutT protein (7,8-dihydro-8-oxoguanine-triphosphatase)	0.25	0.0833333	0	0.0833333	0.0833333	0	0.35	0.183333	0.1	0.183333	0.183333	0.1	1.83333
4542743	4543147	+	134	CDS	A79E_4278	-	hypothetical protein	0.0833333	0.0833333	0	0	0.166667	0	0.183333	0.183333	0.1	0.1	0.266667	0.1	1.83333
2542151	2543044	+	297	CDS	A79E_2387	-	LysR-family transcriptional regulator	0.0714286	0.214286	0.0714286	0.285714	0	0.0714286	0.171429	0.314286	0.171429	0.385714	0.1	0.171429	1.83333
1420912	1421916	+	334	CDS	A79E_1380	-	Protein-N(5)-glutamine methyltransferase PrmB	1.21429	1.71429	1.21429	1.82143	2.25	0.892857	1.31429	1.81429	1.31429	1.92143	2.35	0.992857	1.82734
3089786	3090649	-	287	CDS	A79E_2922	-	putative metal-dependent phosphoesterases (PHP family)	0.181818	0.909091	0.818182	0.727273	1	0.454545	0.281818	1.00909	0.918182	0.827273	1.1	0.554545	1.81967
1158554	1159345	+	263	CDS	A79E_1139	-	cyclase, putative	0.714286	0.857143	1.07143	1	1.71429	0.428571	0.814286	0.957143	1.17143	1.1	1.81429	0.528571	1.81081
393225	394511	+	428	CDS	A79E_0352	-	DamX	0.176471	0.294118	0.294118	0.117647	0.352941	0.117647	0.276471	0.394118	0.394118	0.217647	0.452941	0.217647	1.81081
2802993	2803742	+	249	CDS	A79E_2646	-	3-hydroxypropionate dehydrogenase	0.208333	0.458333	0.208333	0.375	0.208333	0.208333	0.308333	0.558333	0.308333	0.475	0.308333	0.308333	1.81081
2476247	2477176	+	309	CDS	A79E_2322	-	Spermidine Putrescine ABC transporter permease component PotB	0.318182	0.409091	0.0454545	0.363636	0.363636	0.181818	0.418182	0.509091	0.145455	0.463636	0.463636	0.281818	1.80645
3161642	3162526	+	294	CDS	A79E_2991	-	Aldose 1-epimerase family protein YeaD	0.5	0.833333	0.25	0.416667	0.333333	0.416667	0.6	0.933333	0.35	0.516667	0.433333	0.516667	1.80645
4981798	4982478	+	226	CDS	A79E_4695	-	Phosphonates transport ATP-binding protein PhnL	1.57143	2.14286	0.571429	4	3.71429	1.14286	1.67143	2.24286	0.671429	4.1	3.81429	1.24286	1.8046
2259106	2260593	+	495	CDS	A79E_2103	-	Iron-sulfur cluster assembly protein SufB	1.72727	1.93939	0.818182	1.39394	1.51515	1.0303	1.82727	2.03939	0.918182	1.49394	1.61515	1.1303	1.80429
1482137	1482895	+	252	CDS	A79E_1441	-	2-succinyl-6-hydroxy-2,4-cyclohexadiene-1-carboxylate synthase	0	0.2	0.0666667	0	0.0666667	0.0666667	0.1	0.3	0.166667	0.1	0.166667	0.166667	1.8
1372236	1373330	+	364	CDS	A79E_1330	-	Sulfate and thiosulfate import ATP-binding protein CysA	0.1	0.35	0.4	0.2	0.35	0.15	0.2	0.45	0.5	0.3	0.45	0.25	1.8
1073015	1074028	+	337	CDS	A79E_1047	-	AscBF operon repressor	0.478261	0.782609	0.695652	0.695652	1.08696	0.391304	0.578261	0.882609	0.795652	0.795652	1.18696	0.491304	1.79646
1736115	1736576	+	153	CDS	A79E_1650	-	hypothetical protein	0.222222	0.777778	0.111111	0.222222	0.388889	0.388889	0.322222	0.877778	0.211111	0.322222	0.488889	0.488889	1.79545
1522050	1523486	+	478	CDS	A79E_1472	-	Magnesium transporter	0.571429	1.19048	0.190476	0.857143	0.714286	0.619048	0.671429	1.29048	0.290476	0.957143	0.814286	0.719048	1.7947
3700750	3701115	+	121	CDS	A79E_3479	-	putative secreted protein	0.375	0.75	0	0.25	1	0.375	0.475	0.85	0.1	0.35	1.1	0.475	1.78947
4438818	4439249	+	143	CDS	A79E_4189	-	Type IV pilin PilA	0.25	0.75	0	0.625	1.375	0.375	0.35	0.85	0.1	0.725	1.475	0.475	1.78947
1388796	1390214	+	472	CDS	A79E_1351	-	Glutamyl-tRNA synthetase	0.0263158	0.0789474	0.0263158	0.105263	0	0	0.126316	0.178947	0.126316	0.205263	0.1	0.1	1.78947
3003988	3004554	+	188	CDS	A79E_2841	-	ThiJ/PfpI family protein	0.0555556	0.277778	0.111111	0.166667	0.0555556	0.111111	0.155556	0.377778	0.211111	0.266667	0.155556	0.211111	1.78947
974145	975368	+	407	CDS	A79E_0955	-	Acyl-CoA dehydrogenase family protein	1.33333	1.86667	0.8	1.13333	1.8	1	1.43333	1.96667	0.9	1.23333	1.9	1.1	1.78788
3341694	3342254	+	186	CDS	A79E_3155	-	Putative lipoprotein yceB precursor	0.181818	0.727273	0.727273	0.636364	0.545455	0.363636	0.281818	0.827273	0.827273	0.736364	0.645455	0.463636	1.78431
3670398	3671681	+	427	CDS	A79E_3450	-	Pectinesterase	0.333333	0.722222	0.111111	0.361111	0.416667	0.361111	0.433333	0.822222	0.211111	0.461111	0.516667	0.461111	1.78313
5198167	5199429	-	420	CDS	A79E_4901	-	UDP-glucose dehydrogenase	0.416667	0.375	0.541667	0.541667	0.291667	0.166667	0.516667	0.475	0.641667	0.641667	0.391667	0.266667	1.78125
3847153	3848760	-	535	CDS	A79E_3628	-	2,3-dihydroxybenzoate-AMP ligase	0.628571	1.14286	0.428571	0.914286	0.628571	0.6	0.728571	1.24286	0.528571	1.01429	0.728571	0.7	1.77551
148835	149797	+	320	CDS	A79E_0147	-	hypothetical protein	1.66667	2	1.75	0.916667	1.95833	1.08333	1.76667	2.1	1.85	1.01667	2.05833	1.18333	1.77465
18542	20203	+	553	CDS	A79E_0018	-	Mediator of hyperadherence YidE	0.714286	0.685714	0.714286	0.971429	0.371429	0.342857	0.814286	0.785714	0.814286	1.07143	0.471429	0.442857	1.77419
850421	851299	-	292	CDS	A79E_0834	-	Aldo-keto reductase	0.0526316	0.263158	0.263158	0.263158	0.105263	0.105263	0.152632	0.363158	0.363158	0.363158	0.205263	0.205263	1.76923
141789	142268	-	159	CDS	A79E_0140	-	Phosphopantetheine adenylyltransferase	0	0.0769231	0	0	0	0	0.1	0.176923	0.1	0.1	0.1	0.1	1.76923
145426	146520	-	364	CDS	A79E_0144	-	Glycosyltransferase	0.1875	0.1875	0.3125	0.0625	0.4375	0.0625	0.2875	0.2875	0.4125	0.1625	0.5375	0.1625	1.76923
491243	491359	-	38	CDS	A79E_0466	-	putative exported protein	0.166667	0.666667	0.166667	0.166667	0	0.333333	0.266667	0.766667	0.266667	0.266667	0.1	0.433333	1.76923
1239455	1239715	-	86	CDS	A79E_1215	-	4Fe-4S ferredoxin, iron-sulfur binding protein	0.5	0.666667	0.333333	0.5	0.333333	0.333333	0.6	0.766667	0.433333	0.6	0.433333	0.433333	1.76923
1415651	1415935	+	94	CDS	A79E_1376	-	hypothetical protein	0	0.666667	0.5	0.666667	0	0.333333	0.1	0.766667	0.6	0.766667	0.1	0.433333	1.76923
2021178	2021837	+	219	CDS	A79E_1870	-	hypothetical protein	0.153846	0.0769231	0	0.153846	0.0769231	0	0.253846	0.176923	0.1	0.253846	0.176923	0.1	1.76923
2258046	2258243	+	65	CDS	A79E_2101	-	hypothetical protein	0.333333	0.666667	0.166667	0.5	0	0.333333	0.433333	0.766667	0.266667	0.6	0.1	0.433333	1.76923
2386304	2386987	-	227	CDS	A79E_2229	-	Chloramphenicol acetyltransferase	0.0769231	0.0769231	0.0769231	0.384615	0.0769231	0	0.176923	0.176923	0.176923	0.484615	0.176923	0.1	1.76923
2427344	2427952	-	202	CDS	A79E_2275	-	Glutathione S-transferase	0.0625	0.1875	0.1875	0	0	0.0625	0.1625	0.2875	0.2875	0.1	0.1	0.1625	1.76923
2430174	2430809	-	211	CDS	A79E_2278	-	Endonuclease III	0.0769231	0.0769231	0	0	0.0769231	0	0.176923	0.176923	0.1	0.1	0.176923	0.1	1.76923
2537373	2537666	-	97	CDS	A79E_2381	-	Glutathione-regulated potassium-efflux system ATP-binding protein	1.33333	0.666667	0.333333	3	1	0.333333	1.43333	0.766667	0.433333	3.1	1.1	0.433333	1.76923
3987255	3988427	-	390	CDS	A79E_3753	-	Myo-inositol 2-dehydrogenase	1.04762	0.666667	0.619048	0.809524	0.714286	0.333333	1.14762	0.766667	0.719048	0.909524	0.814286	0.433333	1.76923
4526297	4527118	-	273	CDS	A79E_4263	-	Dihydrodipicolinate reductase	0.153846	0.0769231	0.153846	0.230769	0.230769	0	0.253846	0.176923	0.253846	0.330769	0.330769	0.1	1.76923
990760	993510	-	916	CDS	A79E_0969	-	BarA sensory histidine kinase	0.272727	0.772727	0.5	0.378788	0.636364	0.393939	0.372727	0.872727	0.6	0.478788	0.736364	0.493939	1.76687
1041948	1042796	-	282	CDS	A79E_1016	-	Manganese ABC transporter, inner membrane permease protein SitC	0.888889	1.05556	1.22222	0.833333	0.722222	0.555556	0.988889	1.15556	1.32222	0.933333	0.822222	0.655556	1.76271
1421957	1423042	+	361	CDS	A79E_1381	-	Chorismate synthase	0.125	0.625	0.25	0.25	0.3125	0.3125	0.225	0.725	0.35	0.35	0.4125	0.4125	1.75758
376712	378067	+	451	CDS	A79E_0339	envZ	Osmolarity sensory histidine kinase EnvZ	0.685714	1.02857	1.14286	0.285714	0.742857	0.542857	0.785714	1.12857	1.24286	0.385714	0.842857	0.642857	1.75556
2622464	2623861	-	465	CDS	A79E_2464	-	Asp-tRNAAsn/Glu-tRNAGln amidotransferase A subunit	0.923077	1.15385	0.692308	1.30769	1.15385	0.615385	1.02308	1.25385	0.792308	1.40769	1.25385	0.715385	1.75269
4208384	4209544	+	386	CDS	A79E_3968	-	Penicillin-binding protein AmpH	1.17391	2.43478	1.86957	1.47826	1.52174	1.34783	1.27391	2.53478	1.96957	1.57826	1.62174	1.44783	1.75075
1983759	1984268	-	169	CDS	A79E_1835	-	Ferritin-like protein 2	0.3	0.6	0.1	0.3	0.8	0.3	0.4	0.7	0.2	0.4	0.9	0.4	1.75
2786814	2787716	+	300	CDS	A79E_2631	-	D-beta-hydroxybutyrate dehydrogenase	0.1	0.6	0.2	0.3	0.3	0.3	0.2	0.7	0.3	0.4	0.4	0.4	1.75
5042909	5043988	-	359	CDS	A79E_4750	-	Alanine racemase	0.15	0.6	0.85	0.35	1.15	0.3	0.25	0.7	0.95	0.45	1.25	0.4	1.75
262303	264354	+	683	CDS	A79E_0241	-	hypothetical protein YhjG	0.382353	1	0.382353	0.735294	0.676471	0.529412	0.482353	1.1	0.482353	0.835294	0.776471	0.629412	1.74766
2299962	2301014	+	350	CDS	A79E_2142	-	putative permease of ferrichrome ABC transporter	0.357143	1.07143	0	0.214286	0.785714	0.571429	0.457143	1.17143	0.1	0.314286	0.885714	0.671429	1.74468
4491689	4492390	+	233	CDS	A79E_4235	-	Thiamin ABC transporter, ATPase component thiQ	0.285714	0.571429	1	0	0.142857	0.285714	0.385714	0.671429	1.1	0.1	0.242857	0.385714	1.74074
3852592	3853599	+	335	CDS	A79E_3632	-	Ferric enterobactin transport system permease protein FepD	0	0.176471	0	0	0	0.0588235	0.1	0.276471	0.1	0.1	0.1	0.158824	1.74074
2630962	2632221	+	419	CDS	A79E_2473	-	N-carbamoyl-L-amino acid hydrolase	0.466667	1	0.266667	1.13333	0.6	0.533333	0.566667	1.1	0.366667	1.23333	0.7	0.633333	1.73684
2411652	2412299	-	215	CDS	A79E_2257	-	Ribonuclease T	0.727273	0.545455	0.727273	0.272727	0	0.272727	0.827273	0.645455	0.827273	0.372727	0.1	0.372727	1.73171
375996	376715	+	239	CDS	A79E_0338	ompR	Two-component system response regulator OmpR	0.461538	1.53846	1	0.923077	0.384615	0.846154	0.561538	1.63846	1.1	1.02308	0.484615	0.946154	1.73171
1342689	1343735	+	348	CDS	A79E_1300	-	Putative exported protein	0.157895	0.526316	0.368421	0.789474	0.526316	0.263158	0.257895	0.626316	0.468421	0.889474	0.626316	0.363158	1.72464
3327797	3328318	-	173	CDS	A79E_3144	-	hypothetical protein	0.555556	1.22222	0.333333	0.388889	0.0555556	0.666667	0.655556	1.32222	0.433333	0.488889	0.155556	0.766667	1.72464
3358928	3359866	-	312	CDS	A79E_3176	-	Putative 2-hydroxyacid dehydrogenase YcdW	0.611111	1.22222	0.0555556	0.111111	0.444444	0.666667	0.711111	1.32222	0.155556	0.211111	0.544444	0.766667	1.72464
4157101	4157568	-	155	CDS	A79E_3914	-	Phosphatidylglycerophosphatase A	1.77778	1.22222	0.555556	1.33333	0.333333	0.666667	1.87778	1.32222	0.655556	1.43333	0.433333	0.766667	1.72464
3456937	3458082	+	381	CDS	A79E_3270	-	Alkanesulfonate monooxygenase	0.461538	1	0.538462	0.692308	0.461538	0.538462	0.561538	1.1	0.638462	0.792308	0.561538	0.638462	1.72289
4820390	4820812	-	140	CDS	A79E_4537	-	Ribonuclease E inhibitor RraB	1	1.5	1	0	2.83333	0.833333	1.1	1.6	1.1	0.1	2.93333	0.933333	1.71429
1455484	1456143	+	219	CDS	A79E_1418	-	Putative phosphatase YfbT	0.666667	0.5	0.333333	0.0833333	0.833333	0.25	0.766667	0.6	0.433333	0.183333	0.933333	0.35	1.71429
2720132	2720632	-	166	CDS	A79E_2561	-	2-oxo-4-hydroxy-4-carboxy-5-ureidoimidazoline (OHCU) decarboxylase	0	0.5	0.25	0.25	0.25	0.25	0.1	0.6	0.35	0.35	0.35	0.35	1.71429
3845119	3845532	-	137	CDS	A79E_3625	-	Proofreading thioesterase in enterobactin biosynthesis EntH	0	0.5	0	0.5	0.5	0.25	0.1	0.6	0.1	0.6	0.6	0.35	1.71429
1187394	1188272	-	292	CDS	A79E_1164	-	NAD kinase	0.0714286	0.0714286	0.142857	0.0714286	0.214286	0	0.171429	0.171429	0.242857	0.171429	0.314286	0.1	1.71429
2290421	2291572	+	383	CDS	A79E_2134	-	Butyryl-CoA dehydrogenase	0.0714286	0.0714286	0	0.0714286	0.142857	0	0.171429	0.171429	0.1	0.171429	0.242857	0.1	1.71429
2698080	2698823	+	247	CDS	A79E_2537	-	membrane protein, putative	0	0.0714286	0.0714286	0	0	0	0.1	0.171429	0.171429	0.1	0.1	0.1	1.71429
2777459	2778523	-	354	CDS	A79E_2624	-	Transcriptional repressor of the lac operon	0.142857	0.0714286	0.0714286	0.214286	0.214286	0	0.242857	0.171429	0.171429	0.314286	0.314286	0.1	1.71429
4217532	4218941	-	469	CDS	A79E_3976	-	Lysine-specific permease	1.07143	1.78571	1.21429	0.357143	1.5	1	1.17143	1.88571	1.31429	0.457143	1.6	1.1	1.71429
4122126	4122398	-	90	CDS	A79E_3881	-	DNA-binding protein HU-beta	0.727273	1	0.545455	1.18182	0.909091	0.545455	0.827273	1.1	0.645455	1.28182	1.00909	0.645455	1.70423
749457	750596	-	379	CDS	A79E_0729	-	Radical SAM family enzyme	0.875	0.708333	0.333333	0.375	0.5	0.375	0.975	0.808333	0.433333	0.475	0.6	0.475	1.70175
1448588	1449226	+	212	CDS	A79E_1411	-	putative glutathione S-transferase	0.384615	0.461538	0.153846	0.307692	0.307692	0.230769	0.484615	0.561538	0.253846	0.407692	0.407692	0.330769	1.69767
767551	769542	+	663	CDS	A79E_0749	-	Transketolase	0.971429	0.457143	0.4	0.857143	0.171429	0.228571	1.07143	0.557143	0.5	0.957143	0.271429	0.328571	1.69565
80573	81382	+	269	CDS	A79E_0079	-	Methionine ABC transporter substrate-binding protein	1.8125	3.5625	3.625	3.75	3	2.0625	1.9125	3.6625	3.725	3.85	3.1	2.1625	1.69364
1100294	1101850	+	518	CDS	A79E_1078	-	Glutamate-cysteine ligase	1.28846	1.82692	0.673077	1.30769	0.980769	1.03846	1.38846	1.92692	0.773077	1.40769	1.08077	1.13846	1.69257
4292472	4293710	-	412	CDS	A79E_4050	-	Na(+)-translocating NADH-quinone reductase subunit B	0.961538	1.5	0.807692	1.46154	1.46154	0.846154	1.06154	1.6	0.907692	1.56154	1.56154	0.946154	1.69106
5283859	5284845	+	328	CDS	A79E_4977	-	putative L-rhamnose ABC transporter, substrate-binding component	0.5	1.125	0.9375	1.0625	0.9375	0.625	0.6	1.225	1.0375	1.1625	1.0375	0.725	1.68966
3321829	3323034	-	401	CDS	A79E_3137	-	3-oxoacyl-[acyl-carrier-protein] synthase, KASII	0.407407	0.444444	0.518519	0.407407	0.555556	0.222222	0.507407	0.544444	0.618519	0.507407	0.655556	0.322222	1.68966
3193734	3194624	-	296	CDS	A79E_3028	-	hypothetical protein	0.157895	0.157895	0.105263	0.157895	0.263158	0.0526316	0.257895	0.257895	0.205263	0.257895	0.363158	0.152632	1.68966
691830	692501	-	223	CDS	A79E_0672	-	ygiB	1.09091	1.90909	0.363636	1.18182	1.72727	1.09091	1.19091	2.00909	0.463636	1.28182	1.82727	1.19091	1.68702
4842108	4843262	-	384	CDS	A79E_4556	-	6-phosphogluconolactonase	0.617647	0.911765	0.558824	0.735294	0.852941	0.5	0.717647	1.01176	0.658824	0.835294	0.952941	0.6	1.68627
3069391	3070140	+	249	CDS	A79E_2900	-	Transcriptional regulatory protein YciT	0.0833333	0.208333	0.166667	0	0.0416667	0.0833333	0.183333	0.308333	0.266667	0.1	0.141667	0.183333	1.68182
4151367	4152815	-	482	CDS	A79E_3910	-	tRNA S(4)U 4-thiouridine synthase	0.703704	1	0.481481	0.37037	0.518519	0.555556	0.803704	1.1	0.581481	0.47037	0.618519	0.655556	1.67797
4079677	4082823	+	1048	CDS	A79E_3837	-	RND efflux system, inner membrane transporter CmeB	0.869048	1.22619	0.880952	0.559524	0.928571	0.690476	0.969048	1.32619	0.980952	0.659524	1.02857	0.790476	1.67771
634261	635640	-	459	CDS	A79E_0616	-	Putrescine aminotransferase	1.3	1.63333	1.36667	1.83333	1.43333	0.933333	1.4	1.73333	1.46667	1.93333	1.53333	1.03333	1.67742
4405461	4406231	-	256	CDS	A79E_4160	-	ABC-type multidrug transport system, permease component	0.894737	0.684211	0.578947	0.736842	0.684211	0.368421	0.994737	0.784211	0.678947	0.836842	0.784211	0.468421	1.67416
1465479	1465979	+	166	CDS	A79E_1427	-	NADH-ubiquinone oxidoreductase chain E	0.3	0.9	0.3	0.3	0.2	0.5	0.4	1	0.4	0.4	0.3	0.6	1.66667
3936354	3937334	-	326	CDS	A79E_3705	-	Ribose operon repressor	0.8	1.2	0.84	0.8	1.6	0.68	0.9	1.3	0.94	0.9	1.7	0.78	1.66667
368426	369151	+	241	CDS	A79E_0331	-	Biotin synthesis protein bioH	0.8	1.4	0.4	1.8	0.8	0.8	0.9	1.5	0.5	1.9	0.9	0.9	1.66667
399463	399789	-	108	CDS	A79E_0358	-	Nitrite reductase small subunit	0.4	0.4	0.2	0.2	0.6	0.2	0.5	0.5	0.3	0.3	0.7	0.3	1.66667
661072	661344	-	90	CDS	A79E_0640	-	hypothetical protein	0	0.4	0.2	0.4	0.2	0.2	0.1	0.5	0.3	0.5	0.3	0.3	1.66667
893959	894516	+	185	CDS	A79E_0876	-	Prepilin peptidase dependent protein B precursor	0	0.4	0	0	0	0.2	0.1	0.5	0.1	0.1	0.1	0.3	1.66667
2072291	2073010	+	239	CDS	A79E_1923	-	Transcriptional regulator for fatty acid degradation FadR, GntR family	0.2	0.15	0.05	0	0.05	0.05	0.3	0.25	0.15	0.1	0.15	0.15	1.66667
2172254	2172904	-	216	CDS	A79E_2019	-	Nitrate/nitrite response regulator protein	0.2	0.4	0.2	0.1	0.4	0.2	0.3	0.5	0.3	0.2	0.5	0.3	1.66667
2615311	2615454	+	47	CDS	A79E_2456	-	hypothetical protein	0.2	0.4	0	0.2	0	0.2	0.3	0.5	0.1	0.3	0.1	0.3	1.66667
3428931	3429212	-	93	CDS	A79E_3243	-	Acylphosphate phosphohydrolase	0.2	0.4	0.2	0.4	0	0.2	0.3	0.5	0.3	0.5	0.1	0.3	1.66667
4627579	4628376	+	265	CDS	A79E_4369	-	2,4-dihydroxyhept-2-ene-1,7-dioic acid aldolase	0.8	0.4	1.3	1.1	0.8	0.2	0.9	0.5	1.4	1.2	0.9	0.3	1.66667
4862779	4862979	+	66	CDS	A79E_4579	-	hypothetical protein	0.8	0.4	0.3	0.4	0.2	0.2	0.9	0.5	0.4	0.5	0.3	0.3	1.66667
1230681	1231331	+	216	CDS	A79E_1205	rseA	Sigma factor RpoE negative regulatory protein RseA	0.2	0.0666667	0.2	0	0	0	0.3	0.166667	0.3	0.1	0.1	0.1	1.66667
3074571	3075173	+	200	CDS	A79E_2907	-	GTP cyclohydrolase II	0	0.0666667	0	0.2	0	0	0.1	0.166667	0.1	0.3	0.1	0.1	1.66667
3361593	3362453	+	286	CDS	A79E_3179	-	putative cytoplasmic protein	0.733333	0.733333	0.466667	0.466667	0.466667	0.4	0.833333	0.833333	0.566667	0.566667	0.566667	0.5	1.66667
4555989	4556675	-	228	CDS	A79E_4291	-	RNA methyltransferase, TrmH family, group 1	0.0666667	0.0666667	0.133333	0.0666667	0	0	0.166667	0.166667	0.233333	0.166667	0.1	0.1	1.66667
4822830	4823765	+	311	CDS	A79E_4540	-	Aspartate carbamoyltransferase	0	0.0666667	0	0	0	0	0.1	0.166667	0.1	0.1	0.1	0.1	1.66667
4306265	4307320	+	351	CDS	A79E_4064	ltgD	Membrane-bound lytic murein transglycosylase D precursor	1	1.2963	1.55556	0.481481	1.51852	0.740741	1.1	1.3963	1.65556	0.581481	1.61852	0.840741	1.66079
895241	898618	+	1125	CDS	A79E_0879	-	Exodeoxyribonuclease V gamma chain	0.407895	0.0657895	0.0263158	0.0263158	0.0263158	0	0.507895	0.165789	0.126316	0.126316	0.126316	0.1	1.65789
3735208	3736650	-	480	CDS	A79E_3519	-	Deoxyribodipyrimidine photolyase	0.535714	0.892857	0.285714	1.14286	0.714286	0.5	0.635714	0.992857	0.385714	1.24286	0.814286	0.6	1.65476
4168801	4169865	-	354	CDS	A79E_3928	-	S-adenosylmethionine:tRNA ribosyltransferase-isomerase	0.764706	0.941176	0.823529	0.941176	0.470588	0.529412	0.864706	1.04118	0.923529	1.04118	0.570588	0.629412	1.65421
2504188	2505114	+	308	CDS	A79E_2352	-	Amino acid ABC transporter permease protein	1.5	1.55	1	0.6	1.05	0.9	1.6	1.65	1.1	0.7	1.15	1	1.65
1627019	1627960	-	313	CDS	A79E_1563	-	Transcriptional regulator of mannitol utilization, DeoR family protein	0.583333	0.75	0.5	0.666667	0.5	0.416667	0.683333	0.85	0.6	0.766667	0.6	0.516667	1.64516
2600149	2601189	-	346	CDS	A79E_2442	-	transcriptional regulator, LacI family	0	0.142857	0.142857	0	0.0952381	0.047619	0.1	0.242857	0.242857	0.1	0.195238	0.147619	1.64516
2831840	2832640	+	266	CDS	A79E_2679	-	Malonate decarboxylase gamma subunit	0.0952381	0.142857	0	0	0.047619	0.047619	0.195238	0.242857	0.1	0.1	0.147619	0.147619	1.64516
1722736	1723785	+	349	CDS	A79E_1637	PBP5/6	D-alanyl-D-alanine carboxypeptidase	1.3	2.2	1.1	2.2	2.3	1.3	1.4	2.3	1.2	2.3	2.4	1.4	1.64286
1909883	1911505	+	540	CDS	A79E_1762	-	Putative membrane protein	0.8	1.14286	0.257143	0.542857	1.11429	0.657143	0.9	1.24286	0.357143	0.642857	1.21429	0.757143	1.64151
1271504	1271890	+	128	CDS	A79E_1241	-	Iron-sulfur cluster assembly scaffold protein IscU	0.571429	1	0.428571	0.714286	0.428571	0.571429	0.671429	1.1	0.528571	0.814286	0.528571	0.671429	1.6383
2157884	2158564	+	226	CDS	A79E_2007	-	Cation transport protein chaC	0.857143	1	0.285714	0.642857	0.5	0.571429	0.957143	1.1	0.385714	0.742857	0.6	0.671429	1.6383
4267151	4267702	+	183	CDS	A79E_4024	-	Glycerol uptake operon antiterminator regulatory protein	0.333333	0.541667	0.208333	0.25	0.25	0.291667	0.433333	0.641667	0.308333	0.35	0.35	0.391667	1.6383
2567592	2568272	+	226	CDS	A79E_2415	-	Mg(2+) transport ATPase protein C	0.235294	0.352941	0.294118	0.235294	0.176471	0.176471	0.335294	0.452941	0.394118	0.335294	0.276471	0.276471	1.6383
3573147	3573740	+	197	CDS	A79E_3366	-	Putative permease	1.2	1.7	1.8	0.4	0.3	1	1.3	1.8	1.9	0.5	0.4	1.1	1.63636
1249759	1250445	+	228	CDS	A79E_1222	-	putative alpha helix protein	0.307692	0.692308	0.769231	0.615385	0.307692	0.384615	0.407692	0.792308	0.869231	0.715385	0.407692	0.484615	1.63492
1575746	1576462	-	238	CDS	A79E_1519	-	SanA protein	0.791667	1.08333	0.5	0.291667	0.5	0.625	0.891667	1.18333	0.6	0.391667	0.6	0.725	1.63218
3315702	3317135	-	477	CDS	A79E_3131	-	PTS system, glucose-specific IIB component	1.25581	1.5814	0.837209	1.27907	0.744186	0.930233	1.35581	1.6814	0.937209	1.37907	0.844186	1.03023	1.63205
3510019	3510636	-	205	CDS	A79E_3312	-	Anaerobic dimethyl sulfoxide reductase chain B	0.666667	0.933333	0.133333	0.4	0.533333	0.533333	0.766667	1.03333	0.233333	0.5	0.633333	0.633333	1.63158
3810918	3811460	+	180	CDS	A79E_3597	-	1,2-dihydroxy-3-keto-5-methylthiopentene dioxygenase	0.166667	0.333333	0	0.166667	0.833333	0.166667	0.266667	0.433333	0.1	0.266667	0.933333	0.266667	1.625
1440760	1441329	+	189	CDS	A79E_1399	-	3-polyprenyl-4-hydroxybenzoate carboxy-lyase UbiX	0	0.0625	0	0	0	0	0.1	0.1625	0.1	0.1	0.1	0.1	1.625
1495370	1496629	-	419	CDS	A79E_1455	-	Anaerobic glycerol-3-phosphate dehydrogenase subunit B	0	0.0625	0.0625	0	0	0	0.1	0.1625	0.1625	0.1	0.1	0.1	1.625
4848538	4848876	-	112	CDS	A79E_4564	-	hypothetical protein	0.25	0.875	0.5	1.375	0.75	0.5	0.35	0.975	0.6	1.475	0.85	0.6	1.625
4930464	4931426	+	320	CDS	A79E_4648	-	Lysyl-lysine 2,3-aminomutase	0.25	0.0625	0	0	0.0625	0	0.35	0.1625	0.1	0.1	0.1625	0.1	1.625
775259	776026	+	255	CDS	A79E_0755	-	hypothetical protein	0.857143	2.14286	1.42857	0.857143	1.78571	1.28571	0.957143	2.24286	1.52857	0.957143	1.88571	1.38571	1.61856
1202706	1203866	-	386	CDS	A79E_1181	-	Chorismate mutase I	0.285714	0.928571	0.357143	0.892857	0.464286	0.535714	0.385714	1.02857	0.457143	0.992857	0.564286	0.635714	1.61798
2959152	2959820	-	222	CDS	A79E_2801	-	Methionine ABC transporter permease protein	1.36364	1.09091	1.27273	0.909091	0.909091	0.636364	1.46364	1.19091	1.37273	1.00909	1.00909	0.736364	1.61728
4247050	4247616	+	188	CDS	A79E_4007	-	putative lipoprotein nlpC precursor	0.636364	1.09091	0.636364	0.727273	2.27273	0.636364	0.736364	1.19091	0.736364	0.827273	2.37273	0.736364	1.61728
1170591	1172048	-	485	CDS	A79E_1148	-	hypothetical protein	0.5	0.777778	0.277778	0.611111	0.277778	0.444444	0.6	0.877778	0.377778	0.711111	0.377778	0.544444	1.61224
2291578	2292540	+	320	CDS	A79E_2135	-	ABC-type nitrate/sulfonate/bicarbonate transport systems, periplasmic component	0.333333	0.777778	0.222222	0.944444	0.555556	0.444444	0.433333	0.877778	0.322222	1.04444	0.655556	0.544444	1.61224
2161105	2162361	+	418	CDS	A79E_2013	-	Nitrate ABC transporter, nitrate-binding protein	1.36842	2.26316	0.473684	2.10526	0.894737	1.36842	1.46842	2.36316	0.573684	2.20526	0.994737	1.46842	1.60932
2018669	2019310	+	213	CDS	A79E_1868	-	4-Hydroxy-2-oxoglutarate aldolase	0.153846	0.307692	0	0.307692	0	0.153846	0.253846	0.407692	0.1	0.407692	0.1	0.253846	1.60606
910437	911513	+	358	CDS	A79E_0886	-	L-threonine 3-O-phosphate decarboxylase	0.25	0.5625	0.4375	0.125	0.6875	0.3125	0.35	0.6625	0.5375	0.225	0.7875	0.4125	1.60606
2897225	2898250	-	341	CDS	A79E_2744	-	Arginine N-succinyltransferase	0.45	0.3	0.25	0.1	0.6	0.15	0.55	0.4	0.35	0.2	0.7	0.25	1.6
1641194	1642555	-	453	CDS	A79E_1575	-	Putative protease	1.16667	1.23333	0.866667	0.566667	1.06667	0.733333	1.26667	1.33333	0.966667	0.666667	1.16667	0.833333	1.6
3474585	3475232	-	215	CDS	A79E_3283	-	Putative metal-binding enzyme, YcbL	1.57143	2.57143	2	0.714286	3.28571	1.57143	1.67143	2.67143	2.1	0.814286	3.38571	1.67143	1.59829
3967879	3968961	+	360	CDS	A79E_3735	-	Iron(III) dicitrate transport system permease protein FecD	1.29412	1	0.529412	1	0.764706	0.588235	1.39412	1.1	0.629412	1.1	0.864706	0.688235	1.59829
2108630	2109106	-	158	CDS	A79E_1955	-	GCN5-related N-acetyltransferase	0.428571	0.857143	0.357143	1.28571	0.642857	0.5	0.528571	0.957143	0.457143	1.38571	0.742857	0.6	1.59524
1106684	1107781	-	365	CDS	A79E_1083	-	Multidrug resistance protein A	0.84	1.08	0.68	0.88	1.6	0.64	0.94	1.18	0.78	0.98	1.7	0.74	1.59459
2730629	2731657	+	342	CDS	A79E_2572	-	2-Oxobutyrate oxidase, putative	0.388889	0.5	0.388889	0.333333	0.722222	0.277778	0.488889	0.6	0.488889	0.433333	0.822222	0.377778	1.58824
4150180	4150773	+	197	CDS	A79E_3908	-	DJ-1/YajL/PfpI superfamily protein	0.272727	0.636364	0.363636	0.545455	0.272727	0.363636	0.372727	0.736364	0.463636	0.645455	0.372727	0.463636	1.58824
794209	794568	-	119	CDS	A79E_0774	-	Suppression of copper sensitivity: putative copper binding protein ScsA	1.5	1.25	1.25	1.25	0.5	0.75	1.6	1.35	1.35	1.35	0.6	0.85	1.58824
2279291	2280235	+	314	CDS	A79E_2123	-	2,3-dihydroxyphenylpropionate 1,2-dioxygenase	0.583333	1.25	0.666667	0.333333	0.166667	0.75	0.683333	1.35	0.766667	0.433333	0.266667	0.85	1.58824
2382307	2383257	-	316	CDS	A79E_2226	-	Oligopeptide transport system permease protein OppC	1.1875	1.25	0.5625	1.75	1.1875	0.75	1.2875	1.35	0.6625	1.85	1.2875	0.85	1.58824
934260	935399	+	379	CDS	A79E_0913	-	Cobalt-precorrin-6 synthase, anaerobic	0.0588235	0.0588235	0.117647	0	0.0588235	0	0.158824	0.158824	0.217647	0.1	0.158824	0.1	1.58824
2819199	2820101	-	300	CDS	A79E_2663	-	LysR family transcriptional regulator YnfL	0	0.0588235	0	0	0	0	0.1	0.158824	0.1	0.1	0.1	0.1	1.58824
4372607	4372750	+	47	CDS	A79E_4126	-	hypothetical protein	1.6	2.6	2	1.4	1.6	1.6	1.7	2.7	2.1	1.5	1.7	1.7	1.58824
2752163	2753107	+	314	CDS	A79E_2596	-	L-lactate dehydrogenase	0.25	0.75	0.3125	0.4375	0.25	0.4375	0.35	0.85	0.4125	0.5375	0.35	0.5375	1.5814
2441582	2442712	-	376	CDS	A79E_2290	-	MFS permease protein	0.275862	0.275862	0.137931	0.517241	0.551724	0.137931	0.375862	0.375862	0.237931	0.617241	0.651724	0.237931	1.57971
3702929	3703975	-	348	CDS	A79E_3482	-	Quinolinate synthetase	1.78571	1.85714	1.42857	0.714286	1.14286	1.14286	1.88571	1.95714	1.52857	0.814286	1.24286	1.24286	1.57471
2502725	2503657	+	310	CDS	A79E_2350	-	Periplasmic binding protein	1.58333	2.41667	0.416667	0.166667	0.75	1.5	1.68333	2.51667	0.516667	0.266667	0.85	1.6	1.57292
2350781	2352460	-	559	CDS	A79E_2191	-	Acetolactate synthase, catabolic	0.296296	1.22222	0.777778	1.07407	0.962963	0.740741	0.396296	1.32222	0.877778	1.17407	1.06296	0.840741	1.57269
498920	500692	+	590	CDS	A79E_0476	-	Oxaloacetate decarboxylase alpha chain	0.6	1	0.4	0.333333	0.4	0.6	0.7	1.1	0.5	0.433333	0.5	0.7	1.57143
4903630	4904892	-	420	CDS	A79E_4620	-	HflK protein	0.818182	1.15152	1.18182	1.09091	1.09091	0.69697	0.918182	1.25152	1.28182	1.19091	1.19091	0.79697	1.57034
4480990	4482204	+	404	CDS	A79E_4227	-	Putative transport system permease protein	0.157895	0.263158	0.210526	0.236842	0.157895	0.131579	0.257895	0.363158	0.310526	0.336842	0.257895	0.231579	1.56818
5150327	5150815	+	162	CDS	A79E_4852	-	Transcriptional activator RfaH	1.07143	0.5	1	0.5	0.928571	0.285714	1.17143	0.6	1.1	0.6	1.02857	0.385714	1.55556
3458881	3459654	+	257	CDS	A79E_3272	-	ABC transporter ATP-binding protein	0.5	1.3	0.5	0.5	0.6	0.8	0.6	1.4	0.6	0.6	0.7	0.9	1.55556
419943	420161	-	72	CDS	A79E_0377	-	Protein slyX	0.5	5.5	7.5	4	5	3.5	0.6	5.6	7.6	4.1	5.1	3.6	1.55556
1608013	1609356	-	447	CDS	A79E_1549	-	Xanthine/uracil/thiamine/ascorbate permease family protein	0.5	0.25	0.9375	0.5625	0.25	0.125	0.6	0.35	1.0375	0.6625	0.35	0.225	1.55556
3343499	3343750	+	83	CDS	A79E_3158	-	DNA-damage-inducible protein I	0.5	0.25	0.25	0.625	0.125	0.125	0.6	0.35	0.35	0.725	0.225	0.225	1.55556
4413615	4414025	+	136	CDS	A79E_4167	-	hypothetical protein	0.1875	0.25	0.1875	0.375	0.125	0.125	0.2875	0.35	0.2875	0.475	0.225	0.225	1.55556
5206662	5208170	+	502	CDS	A79E_4908	-	Guanosine-5'-triphosphate,3'-diphosphate pyrophosphatase	0.59375	0.25	0.40625	0.15625	0.125	0.125	0.69375	0.35	0.50625	0.25625	0.225	0.225	1.55556
2803834	2804520	+	228	CDS	A79E_2647	-	Transcriptional regulator, GntR family	0.111111	0.0555556	0.111111	0.0555556	0.111111	0	0.211111	0.155556	0.211111	0.155556	0.211111	0.1	1.55556
5055129	5055995	-	288	CDS	A79E_4763	-	4-hydroxybenzoate polyprenyltransferase	0.277778	0.0555556	0	0.0555556	0.111111	0	0.377778	0.155556	0.1	0.155556	0.211111	0.1	1.55556
2029653	2029961	-	102	CDS	A79E_1881	-	hypothetical protein	1.22222	1.77778	1.33333	1.22222	0.666667	1.11111	1.32222	1.87778	1.43333	1.32222	0.766667	1.21111	1.55046
3867426	3868946	+	506	CDS	A79E_3643	-	putative pentose kinase	0.736842	1.68421	0.947368	1.47368	2.05263	1.05263	0.836842	1.78421	1.04737	1.57368	2.15263	1.15263	1.54795
1662923	1663504	+	193	CDS	A79E_1590	-	Deoxycytidine triphosphate deaminase	1.23077	0.769231	1.07692	0.692308	0.384615	0.461538	1.33077	0.869231	1.17692	0.792308	0.484615	0.561538	1.54795
4266690	4267136	+	148	CDS	A79E_4023	-	2-amino-3,7-dideoxy-D-threo-hept-6-ulosonate synthase	2	2.11111	0.888889	3.33333	1.55556	1.33333	2.1	2.21111	0.988889	3.43333	1.65556	1.43333	1.54264
3187739	3188653	-	304	CDS	A79E_3023	-	Lipid A biosynthesis lauroyl acyltransferase	0.263158	0.947368	0.631579	0.473684	0.315789	0.578947	0.363158	1.04737	0.731579	0.573684	0.415789	0.678947	1.54264
2342107	2342595	+	162	CDS	A79E_2181	-	Cytochrome c heme lyase subunit CcmL	0.428571	0.714286	0.571429	1.92857	0.428571	0.428571	0.528571	0.814286	0.671429	2.02857	0.528571	0.528571	1.54054
369271	369540	+	89	CDS	A79E_0332	-	Putative exported protein precursor	2.25	2.75	1.5	2.5	3.25	1.75	2.35	2.85	1.6	2.6	3.35	1.85	1.54054
982118	982663	+	181	CDS	A79E_0961	-	Syd protein	0.545455	1.45455	1.45455	0.545455	0.272727	0.909091	0.645455	1.55455	1.55455	0.645455	0.372727	1.00909	1.54054
874314	875315	-	333	CDS	A79E_0856	-	Galactose operon repressor, GalR-LacI family of transcriptional regulators	1	1.20833	1.04167	1.33333	1.25	0.75	1.1	1.30833	1.14167	1.43333	1.35	0.85	1.53922
1586518	1587957	+	479	CDS	A79E_1529	-	RND efflux system, outer membrane lipoprotein, NodT family	0.483871	0.548387	0.419355	0.483871	0.806452	0.322581	0.583871	0.648387	0.519355	0.583871	0.906452	0.422581	1.53435
4677601	4678986	+	461	CDS	A79E_4417	-	Cation efflux system protein CusC precursor	0.451613	0.645161	0.193548	0.483871	0.483871	0.387097	0.551613	0.745161	0.293548	0.583871	0.583871	0.487097	1.5298
2047145	2047711	-	188	CDS	A79E_1897	-	Putative membrane protein	0.5	1.83333	1.16667	1.33333	2	1.16667	0.6	1.93333	1.26667	1.43333	2.1	1.26667	1.52632
4389861	4390814	+	317	CDS	A79E_4143	-	General secretion pathway protein K	1	2.8	1.2	2.3	2.4	1.8	1.1	2.9	1.3	2.4	2.5	1.9	1.52632
471081	471548	-	155	CDS	A79E_0448	-	Biotin carboxyl carrier protein of acetyl-CoA carboxylase	0.222222	0.222222	0	0.111111	0.333333	0.111111	0.322222	0.322222	0.1	0.211111	0.433333	0.211111	1.52632
1195629	1196999	+	456	CDS	A79E_1174	-	putative iron-regulated membrane protein	0.222222	0.222222	0.111111	0.277778	0.222222	0.111111	0.322222	0.322222	0.211111	0.377778	0.322222	0.211111	1.52632
2869820	2870752	+	310	CDS	A79E_2719	-	DNA replication terminus site-binding protein	0.0526316	0.0526316	0	0.0526316	0	0	0.152632	0.152632	0.1	0.152632	0.1	0.1	1.52632
3318238	3319242	-	334	CDS	A79E_3133	-	DNA polymerase III delta prime subunit	0.105263	0.0526316	0.0526316	0	0.105263	0	0.205263	0.152632	0.152632	0.1	0.205263	0.1	1.52632
4331736	4332695	-	319	CDS	A79E_4092	-	Acetyl-coenzyme A carboxyl transferase alpha chain	0.0526316	0.0526316	0	0	0	0	0.152632	0.152632	0.1	0.1	0.1	0.1	1.52632
4812466	4813563	-	365	CDS	A79E_4531	-	putative permease	0	0.0526316	0	0.0526316	0	0	0.1	0.152632	0.1	0.152632	0.1	0.1	1.52632
5382143	5383453	-	436	CDS	A79E_5075	-	GTPase and tRNA-U34 5-formylation enzyme TrmE	0.407407	0.222222	0.148148	0.185185	0.222222	0.111111	0.507407	0.322222	0.248148	0.285185	0.322222	0.211111	1.52632
5363185	5364555	+	456	CDS	A79E_5057	-	N-acetylglucosamine-1-phosphate uridyltransferase	0.0714286	0.107143	0.0714286	0.0714286	0.107143	0.0357143	0.171429	0.207143	0.171429	0.171429	0.207143	0.135714	1.52632
945998	947053	+	351	CDS	A79E_0928	-	Nicotinate-nucleotide-dimethylbenzimidazole phosphoribosyltransferase	0.5	1.14286	0.357143	0.571429	0.714286	0.714286	0.6	1.24286	0.457143	0.671429	0.814286	0.814286	1.52632
3878956	3880989	-	677	CDS	A79E_3654	-	High-affinity choline uptake protein BetT	1.38462	2.20513	0.948718	2.33333	1.84615	1.41026	1.48462	2.30513	1.04872	2.43333	1.94615	1.51026	1.52632
508620	509258	+	212	CDS	A79E_0485	-	Stringent starvation protein A	0.722222	3.61111	2.22222	1.61111	2.16667	2.33333	0.822222	3.71111	2.32222	1.71111	2.26667	2.43333	1.52511
2242999	2244030	+	343	CDS	A79E_2088	-	5-methyltetrahydropteroyltriglutamate-homocysteine methyltransferase	0.26087	0.913043	0.26087	0.652174	0.826087	0.565217	0.36087	1.01304	0.36087	0.752174	0.926087	0.665217	1.52288
4167210	4167542	-	110	CDS	A79E_3926	-	Preprotein translocase subunit YajC	2.14286	1.57143	0.285714	0.714286	0.857143	1	2.24286	1.67143	0.385714	0.814286	0.957143	1.1	1.51948
807088	807642	-	184	CDS	A79E_0788	-	Isopentenyl-diphosphate delta-isomerase	0.6	1.26667	1.2	0.866667	1	0.8	0.7	1.36667	1.3	0.966667	1.1	0.9	1.51852
3403652	3405100	+	482	CDS	A79E_3221	-	Succinate-semialdehyde dehydrogenase	0.483871	1.32258	0.129032	0.451613	0.935484	0.83871	0.583871	1.42258	0.229032	0.551613	1.03548	0.93871	1.51546
3736833	3737042	-	69	CDS	A79E_3520	-	Putative exported protein	0.833333	3.33333	0.666667	1.66667	2.33333	2.16667	0.933333	3.43333	0.766667	1.76667	2.43333	2.26667	1.51471
3963776	3964954	-	392	CDS	A79E_3728	-	N-acyl-L-amino acids amidohydrolase, subunit A	0.142857	0.321429	0.25	0.285714	0.0714286	0.178571	0.242857	0.421429	0.35	0.385714	0.171429	0.278571	1.51282
203227	203517	-	96	CDS	A79E_0197	-	hypothetical protein	0.75	1.375	0.125	1.25	0.5	0.875	0.85	1.475	0.225	1.35	0.6	0.975	1.51282
1062095	1062703	+	202	CDS	A79E_1036	-	Formate hydrogenlyase subunit 2	0.666667	0.555556	0.333333	0.666667	1.55556	0.333333	0.766667	0.655556	0.433333	0.766667	1.65556	0.433333	1.51282
1619161	1619934	+	257	CDS	A79E_1556	-	Hydroxyethylthiazole kinase	0.555556	0.555556	0.111111	0.111111	0.444444	0.333333	0.655556	0.655556	0.211111	0.211111	0.544444	0.433333	1.51282
2753122	2753883	-	253	CDS	A79E_2597	-	Glycerol-3-phosphate regulon repressor	0.555556	0.555556	0.111111	0.666667	0.333333	0.333333	0.655556	0.655556	0.211111	0.766667	0.433333	0.433333	1.51282
4321388	4321744	+	118	CDS	A79E_4080	-	Protein RcsF	0.777778	0.555556	0.333333	1	0.888889	0.333333	0.877778	0.655556	0.433333	1.1	0.988889	0.433333	1.51282
2535587	2536471	+	294	CDS	A79E_2379	-	Formate dehydrogenase N beta subunit	0.846154	1.15385	0.5	0.461538	0.615385	0.730769	0.946154	1.25385	0.6	0.561538	0.715385	0.830769	1.50926
2188536	2189549	+	337	CDS	A79E_2033	-	Hnr protein	0.137931	0.206897	0.172414	0.241379	0.103448	0.103448	0.237931	0.306897	0.272414	0.341379	0.203448	0.203448	1.50847
4172228	4172515	+	95	CDS	A79E_3933	-	putative phosphotransferase system, lactose/cellobiose-specific IIB subunit	0.333333	0.888889	0.444444	0.555556	1	0.555556	0.433333	0.988889	0.544444	0.655556	1.1	0.655556	1.50847
4637371	4638327	+	318	CDS	A79E_4378	-	Putative metal chaperone	0.421053	0.526316	0.368421	0.157895	0.421053	0.315789	0.521053	0.626316	0.468421	0.257895	0.521053	0.415789	1.50633
2368194	2368673	-	159	CDS	A79E_2212	-	Endoribonuclease L-PSP	0.333333	1.22222	0	0.555556	0.333333	0.777778	0.433333	1.32222	0.1	0.655556	0.433333	0.877778	1.50633
1312587	1314647	-	686	CDS	A79E_1273	-	Polyphosphate kinase	0.787879	0.939394	0.757576	0.742424	0.636364	0.590909	0.887879	1.03939	0.857576	0.842424	0.736364	0.690909	1.50439
4049278	4050132	+	284	CDS	A79E_3810	-	Thioredoxin domain-containing protein EC-YbbN	1	1.88889	0.333333	0.555556	1	1.22222	1.1	1.98889	0.433333	0.655556	1.1	1.32222	1.5042
826904	827173	+	89	CDS	A79E_0810	-	hypothetical protein	0.8	1.1	0.3	0.8	0.4	0.7	0.9	1.2	0.4	0.9	0.5	0.8	1.5
1340	2440	+	366	CDS	A79E_0002	-	DNA polymerase III beta subunit	0.05	0.05	0.05	0.1	0.05	0	0.15	0.15	0.15	0.2	0.15	0.1	1.5
728073	728261	-	62	CDS	A79E_0708	-	hypothetical protein	0.2	0.2	0	0.3	0	0.1	0.3	0.3	0.1	0.4	0.1	0.2	1.5
2184460	2184903	+	147	CDS	A79E_2028	-	Leucine-responsive regulatory protein	0.2	0.2	0	0.1	0.4	0.1	0.3	0.3	0.1	0.2	0.5	0.2	1.5
2487318	2488355	+	345	CDS	A79E_2336	-	Putative oxidoreductase YncB	0.1	0.05	0	0.2	0.15	0	0.2	0.15	0.1	0.3	0.25	0.1	1.5
171806	172030	+	74	CDS	A79E_0170	-	Putative cytoplasmic protein	0.3	0.8	1.2	0.9	1.1	0.5	0.4	0.9	1.3	1	1.2	0.6	1.5
2200617	2201630	+	337	CDS	A79E_2044	-	Oligopeptide transport ATP-binding protein OppD	0.5	0.65	0.55	0.8	0.7	0.4	0.6	0.75	0.65	0.9	0.8	0.5	1.5
2826616	2826801	-	61	CDS	A79E_2673	-	hypothetical protein	0	0.5	0.1	0.9	0	0.3	0.1	0.6	0.2	1	0.1	0.4	1.5
4202522	4203205	-	227	CDS	A79E_3961	-	hypothetical protein	0.3	0.5	0.3	0.8	0.8	0.3	0.4	0.6	0.4	0.9	0.9	0.4	1.5
4675323	4676756	-	477	CDS	A79E_4416	kdpD	Osmosensitive K+ channel histidine kinase KdpD	0.774194	1.35484	1.3871	1.03226	1.16129	0.870968	0.874194	1.45484	1.4871	1.13226	1.26129	0.970968	1.49834
1103320	1104996	-	558	CDS	A79E_1081	-	2-isopropylmalate synthase	1	0.904762	1.04762	1.28571	1.66667	0.571429	1.1	1.00476	1.14762	1.38571	1.76667	0.671429	1.49645
1111975	1113177	-	400	CDS	A79E_1089	proV	L-proline glycine betaine ABC transport system permease protein ProV	0.53125	0.84375	0.375	0.1875	0.25	0.53125	0.63125	0.94375	0.475	0.2875	0.35	0.63125	1.49505
1512046	1512696	-	216	CDS	A79E_1465	rcsB	DNA-binding capsular synthesis response regulator RcsB	2.08333	2.16667	1.66667	2	2.66667	1.41667	2.18333	2.26667	1.76667	2.1	2.76667	1.51667	1.49451
1269623	1270084	+	153	CDS	A79E_1239	-	Iron-sulfur cluster regulator IscR	0.363636	1	0.636364	1	0.545455	0.636364	0.463636	1.1	0.736364	1.1	0.645455	0.736364	1.49383
3190661	3191869	+	402	CDS	A79E_3026	-	HD-GYP domain protein	0.290323	0.193548	0.0967742	0.290323	0.129032	0.0967742	0.390323	0.293548	0.196774	0.390323	0.229032	0.196774	1.4918
1488621	1489817	+	398	CDS	A79E_1449	-	Competence/damage-inducible protein CinA	0.318182	0.454545	0.181818	0.409091	0.545455	0.272727	0.418182	0.554545	0.281818	0.509091	0.645455	0.372727	1.4878
3816809	3817798	+	329	CDS	A79E_3601	-	Putative transmembrane sugar transport protein	0.333333	0.916667	0.833333	1.83333	1.16667	0.583333	0.433333	1.01667	0.933333	1.93333	1.26667	0.683333	1.4878
2306721	2307953	-	410	CDS	A79E_2150	-	hypothetical protein	0.775	1.35	0.35	0.65	0.85	0.875	0.875	1.45	0.45	0.75	0.95	0.975	1.48718
3157645	3158898	+	417	CDS	A79E_2986	-	Chitinase	0.892857	1.42857	0.857143	1.10714	1.14286	0.928571	0.992857	1.52857	0.957143	1.20714	1.24286	1.02857	1.48611
167276	168460	-	394	CDS	A79E_0166	-	L-lactate dehydrogenase	0.545455	0.318182	0.136364	0.272727	0.545455	0.181818	0.645455	0.418182	0.236364	0.372727	0.645455	0.281818	1.48387
3717486	3718712	-	408	CDS	A79E_3502	-	Dihydrolipoamide succinyltransferase component (E2) of 2-oxoglutarate dehydrogenase complex	0	0.318182	0	0.454545	0.0454545	0.181818	0.1	0.418182	0.1	0.554545	0.145455	0.281818	1.48387
3107699	3108376	+	225	CDS	A79E_2937	-	Iron-uptake factor PiuC	0.5	0.666667	0	0.166667	0.333333	0.416667	0.6	0.766667	0.1	0.266667	0.433333	0.516667	1.48387
2647324	2648598	+	424	CDS	A79E_2488	-	Putative integral membrane protein	0.0465116	0.186047	0	0.162791	0.0465116	0.0930233	0.146512	0.286047	0.1	0.262791	0.146512	0.193023	1.48193
1643593	1645071	-	492	CDS	A79E_1577	-	Sensory histidine kinase BaeS	0.666667	0.541667	0.208333	0.333333	0.666667	0.333333	0.766667	0.641667	0.308333	0.433333	0.766667	0.433333	1.48077
3090938	3092500	+	520	CDS	A79E_2923	-	Anthranilate synthase, aminase component	0.230769	0.730769	0.307692	0.461538	0.769231	0.461538	0.330769	0.830769	0.407692	0.561538	0.869231	0.561538	1.47945
5112370	5112486	+	38	CDS	A79E_4817	-	hypothetical protein	0	3	5	1	3	2	0.1	3.1	5.1	1.1	3.1	2.1	1.47619
2599033	2599956	-	307	CDS	A79E_2441	-	Inosose dehydratase	0.0952381	0.047619	0.0952381	0.142857	0	0	0.195238	0.147619	0.195238	0.242857	0.1	0.1	1.47619
5352365	5354254	+	629	CDS	A79E_5044	-	tRNA uridine 5-carboxymethylaminomethyl modification enzyme GidA	0.238095	0.047619	0.0238095	0	0.0238095	0	0.338095	0.147619	0.12381	0.1	0.12381	0.1	1.47619
1333491	1334186	+	231	CDS	A79E_1293	-	hypothetical protein	0.714286	0.785714	0.428571	0.642857	0.357143	0.5	0.814286	0.885714	0.528571	0.742857	0.457143	0.6	1.47619
1953799	1954944	-	381	CDS	A79E_1800	ompS	Outer membrane protein N precursor	0.520833	0.416667	0.208333	0.625	0.395833	0.25	0.620833	0.516667	0.308333	0.725	0.495833	0.35	1.47619
3412702	3413577	+	291	CDS	A79E_3227	-	Pyruvate formate-lyase activating enzyme	0.0909091	0.181818	0.272727	0.272727	0	0.0909091	0.190909	0.281818	0.372727	0.372727	0.1	0.190909	1.47619
1533460	1534746	-	428	CDS	A79E_1483	-	Beta-lactamase class C-related penicillin binding protein	0.535714	0.678571	0.607143	0.75	0.892857	0.428571	0.635714	0.778571	0.707143	0.85	0.992857	0.528571	1.47297
2904010	2905662	+	550	CDS	A79E_2751	-	Permeases of the major facilitator superfamily	0.37037	0.592593	0.37037	0.555556	0.333333	0.37037	0.47037	0.692593	0.47037	0.655556	0.433333	0.47037	1.47244
3725785	3727068	+	427	CDS	A79E_3509	-	Citrate synthase (si)	0.125	0.875	0.375	0.375	0.59375	0.5625	0.225	0.975	0.475	0.475	0.69375	0.6625	1.4717
273379	274737	-	452	CDS	A79E_0250	-	Glutathione reductase	0.870968	0.806452	0.516129	0.870968	0.387097	0.516129	0.970968	0.906452	0.616129	0.970968	0.487097	0.616129	1.4712
4304371	4305066	-	231	CDS	A79E_4062	-	SAM-dependent methyltransferase	0.421053	1.05263	0.526316	1.15789	1	0.684211	0.521053	1.15263	0.626316	1.25789	1.1	0.784211	1.4698
607491	607889	-	132	CDS	A79E_0590	-	Inner membrane protein YqjE	1.5	2	0.833333	1.16667	2.5	1.33333	1.6	2.1	0.933333	1.26667	2.6	1.43333	1.46512
2281130	2281936	+	268	CDS	A79E_2125	-	2-keto-4-pentenoate hydratase	1	2	0.333333	1.11111	1.22222	1.33333	1.1	2.1	0.433333	1.21111	1.32222	1.43333	1.46512
3526751	3527470	+	239	CDS	A79E_3322	-	Leucyl/phenylalanyl-tRNA-protein transferase	0.0625	0.6875	0.5625	1.1875	0.8125	0.4375	0.1625	0.7875	0.6625	1.2875	0.9125	0.5375	1.46512
1267700	1268503	-	267	CDS	A79E_1237	-	Inositol-1-monophosphatase	0.0869565	0.173913	0.217391	0.0869565	0	0.0869565	0.186957	0.273913	0.317391	0.186957	0.1	0.186957	1.46512
2230620	2231735	-	371	CDS	A79E_2077	-	2-keto-3-deoxy-D-arabino-heptulosonate-7-phosphate synthase I alpha	0.608696	1	0.0869565	0.478261	0.652174	0.652174	0.708696	1.1	0.186957	0.578261	0.752174	0.752174	1.46243
2868443	2869744	+	433	CDS	A79E_2718	-	Sensory histidine kinase in two-component regulatory system with RstA	0.257143	0.171429	0.0285714	0.114286	0.314286	0.0857143	0.357143	0.271429	0.128571	0.214286	0.414286	0.185714	1.46154
3631510	3632841	-	443	CDS	A79E_3416	-	D-glucarate permease	0.102041	0.22449	0	0.102041	0.0612245	0.122449	0.202041	0.32449	0.1	0.202041	0.161224	0.222449	1.45872
1131686	1134268	+	860	CDS	A79E_1113	-	type 1 fimbriae anchoring protein FimD	0.271186	0.711864	0.440678	0.677966	0.677966	0.457627	0.371186	0.811864	0.540678	0.777966	0.777966	0.557627	1.45593
3126450	3126770	-	106	CDS	A79E_2957	-	PTS system, chitobiose-specific IIB component	0.0714286	0.357143	0.357143	0.214286	0.214286	0.214286	0.171429	0.457143	0.457143	0.314286	0.314286	0.314286	1.45455
854322	855500	+	392	CDS	A79E_0838	-	3-ketoacyl-CoA thiolase	0.4375	0.5	0.3125	0.1875	0.6875	0.3125	0.5375	0.6	0.4125	0.2875	0.7875	0.4125	1.45455
3260117	3260230	+	37	CDS	A79E_3080	-	hypothetical protein	0	1.5	0	2	0	1	0.1	1.6	0.1	2.1	0.1	1.1	1.45455
5369033	5369923	+	296	CDS	A79E_5061	-	Phosphate transport system permease protein PstA	0.454545	0.0454545	0	0	0	0	0.554545	0.145455	0.1	0.1	0.1	0.1	1.45455
3173119	3174024	+	301	CDS	A79E_3003	-	Transcriptional regulator, LysR family	0.818182	0.772727	0.590909	1.13636	0.818182	0.5	0.918182	0.872727	0.690909	1.23636	0.918182	0.6	1.45455
1739058	1739393	+	111	CDS	A79E_1653	-	hypothetical protein	0	0.166667	0	0	0.25	0.0833333	0.1	0.266667	0.1	0.1	0.35	0.183333	1.45455
2546659	2548284	+	541	CDS	A79E_2394	-	Trehalose synthase	0.0789474	0.236842	0.0789474	0.131579	0.263158	0.131579	0.178947	0.336842	0.178947	0.231579	0.363158	0.231579	1.45455
2055148	2056446	-	432	CDS	A79E_1903	-	L-serine dehydratase	1.19355	1.45161	0.870968	0.903226	0.967742	0.967742	1.29355	1.55161	0.970968	1.00323	1.06774	1.06774	1.45317
4573161	4574177	+	338	CDS	A79E_4306	-	Lipoate-protein ligase A	1.05263	1.42105	1.15789	1.05263	1.68421	0.947368	1.15263	1.52105	1.25789	1.15263	1.78421	1.04737	1.45226
2383254	2384141	-	295	CDS	A79E_2227	-	Oligopeptide transport system permease protein OppB	1.4375	2.3125	1	1.6875	1.75	1.5625	1.5375	2.4125	1.1	1.7875	1.85	1.6625	1.45113
3834515	3835756	-	413	CDS	A79E_3615	-	hypothetical protein	0.576923	1.26923	0.846154	1.84615	0.923077	0.846154	0.676923	1.36923	0.946154	1.94615	1.02308	0.946154	1.44715
569632	570639	-	335	CDS	A79E_0545	-	Luciferase-like monooxygenase	0.227273	0.636364	0.272727	0.363636	0.590909	0.409091	0.327273	0.736364	0.372727	0.463636	0.690909	0.509091	1.44643
2968658	2969587	+	309	CDS	A79E_2811	-	Putative oxidoreductase	0.222222	0.444444	0.0555556	0.111111	0.388889	0.277778	0.322222	0.544444	0.155556	0.211111	0.488889	0.377778	1.44118
4830489	4832144	+	551	CDS	A79E_4546	-	Trehalose-6-phosphate hydrolase	0.138889	0.444444	0.0555556	0.222222	0.138889	0.277778	0.238889	0.544444	0.155556	0.322222	0.238889	0.377778	1.44118
677856	678239	+	127	CDS	A79E_0659	-	Dihydroneopterin aldolase	0.75	1.125	0.875	0.5	0.875	0.75	0.85	1.225	0.975	0.6	0.975	0.85	1.44118
4147215	4148579	+	454	CDS	A79E_3905	-	Putative transport protein	0.48	1.08	1.08	1	1	0.72	0.58	1.18	1.18	1.1	1.1	0.82	1.43902
5150168	5150287	-	39	CDS	A79E_4851	-	hypothetical protein	1.33333	1	2.16667	2	0.833333	0.666667	1.43333	1.1	2.26667	2.1	0.933333	0.766667	1.43478
2147873	2148820	-	315	CDS	A79E_1996	-	Ribose-phosphate pyrophosphokinase	0	0.0434783	0	0	0	0	0.1	0.143478	0.1	0.1	0.1	0.1	1.43478
451324	451896	+	190	CDS	A79E_0428	-	YrdC subfamily protein	0.230769	0.153846	0.153846	0.153846	0.0769231	0.0769231	0.330769	0.253846	0.253846	0.253846	0.176923	0.176923	1.43478
1130298	1130819	+	173	CDS	A79E_1111	-	Type-1 fimbrial protein, A chain precursor	0.0769231	0.153846	0	0	0.0769231	0.0769231	0.176923	0.253846	0.1	0.1	0.176923	0.176923	1.43478
1242038	1243654	-	538	CDS	A79E_1219	-	Transglycosylase, Slt family	0.869565	0.978261	0.608696	0.913043	1.21739	0.652174	0.969565	1.07826	0.708696	1.01304	1.31739	0.752174	1.43353
879665	880681	-	338	CDS	A79E_0861	-	Galactose operon repressor, GalR-LacI family of transcriptional regulators	1.2	1.66667	1.93333	1.66667	1.73333	1.13333	1.3	1.76667	2.03333	1.76667	1.83333	1.23333	1.43243
1987732	1988712	+	326	CDS	A79E_1838	-	L-arabinose transport system permease protein	0.347826	0.478261	0.391304	0.565217	0.565217	0.304348	0.447826	0.578261	0.491304	0.665217	0.665217	0.404348	1.43011
2727864	2728808	+	314	CDS	A79E_2568	-	Transcriptional regulator, AraC family	0.230769	0.923077	1.07692	0.538462	0.307692	0.615385	0.330769	1.02308	1.17692	0.638462	0.407692	0.715385	1.43011
3757590	3758390	+	266	CDS	A79E_3539	-	Glucosamine-6-phosphate deaminase	0.846154	1.30769	0.576923	1	1.07692	0.884615	0.946154	1.40769	0.676923	1.1	1.17692	0.984615	1.42969
2886568	2887566	+	332	CDS	A79E_2735	-	NAD-dependent glyceraldehyde-3-phosphate dehydrogenase	0.52381	1.33333	0.761905	0.857143	1.19048	0.904762	0.62381	1.43333	0.861905	0.957143	1.29048	1.00476	1.42654
706788	708200	+	470	CDS	A79E_0687	-	Putative cell division protein precursor	0.892857	1.21429	1.46429	1.21429	1.67857	0.821429	0.992857	1.31429	1.56429	1.31429	1.77857	0.921429	1.42636
4854577	4855950	-	457	CDS	A79E_4571	-	UDP-N-acetylmuramate:L-alanyl-gamma-D-glutamyl-meso-diaminopimelate ligase	1.28	1.64	1.4	1.44	2.28	1.12	1.38	1.74	1.5	1.54	2.38	1.22	1.42623
1569381	1570538	+	385	CDS	A79E_1513	-	Putative inner membrane protein	0.5	0.458333	0.208333	0.541667	0.625	0.291667	0.6	0.558333	0.308333	0.641667	0.725	0.391667	1.42553
120779	121054	-	91	CDS	A79E_0116	-	DNA-directed RNA polymerase omega subunit	0.428571	0.857143	0.142857	0.285714	1.14286	0.571429	0.528571	0.957143	0.242857	0.385714	1.24286	0.671429	1.42553
3441898	3443655	+	585	CDS	A79E_3258	-	ATP-dependent protease La	0.0882353	0.294118	0.205882	0.0588235	0.117647	0.176471	0.188235	0.394118	0.305882	0.158824	0.217647	0.276471	1.42553
2339634	2341586	+	650	CDS	A79E_2179	-	Cytochrome c heme lyase subunit CcmF	0.733333	1.7	0.8	1.33333	1.76667	1.16667	0.833333	1.8	0.9	1.43333	1.86667	1.26667	1.42105
84728	85777	-	349	CDS	A79E_0084	-	Alcohol dehydrogenase	1.16667	1.77778	0.555556	1.05556	0.888889	1.22222	1.26667	1.87778	0.655556	1.15556	0.988889	1.32222	1.42017
4581188	4582261	-	357	CDS	A79E_4313	-	hypothetical protein	0.5	0.423077	0.461538	1.07692	0.576923	0.269231	0.6	0.523077	0.561538	1.17692	0.676923	0.369231	1.41667
2486671	2487252	+	193	CDS	A79E_2335	-	Transcriptional regulator	0.5	0.75	0.5	0.125	0.875	0.5	0.6	0.85	0.6	0.225	0.975	0.6	1.41667
3620980	3621894	-	304	CDS	A79E_3405	-	Ribosomal RNA large subunit methyltransferase F	0.4	0.75	0.3	0.65	0.6	0.5	0.5	0.85	0.4	0.75	0.7	0.6	1.41667
4588048	4588131	+	84	RNA	A79E_4321	-	Leu tRNA	0.25	0.75	0.75	1.25	0.5	0.5	0.35	0.85	0.85	1.35	0.6	0.6	1.41667
1124974	1125882	+	302	CDS	A79E_1105	-	Transcriptional regulator, LysR family	0.0714286	0.142857	0.0714286	0.285714	0.214286	0.0714286	0.171429	0.242857	0.171429	0.385714	0.314286	0.171429	1.41667
2633416	2634297	+	293	CDS	A79E_2475	-	transcriptional regulator, LysR family	0.142857	0.142857	0.142857	0.428571	0.214286	0.0714286	0.242857	0.242857	0.242857	0.528571	0.314286	0.171429	1.41667
3635902	3637641	+	579	CDS	A79E_3420	-	ABC transporter multidrug efflux pump, fused ATP-binding domains	0.52	0.72	0.4	0.6	0.24	0.48	0.62	0.82	0.5	0.7	0.34	0.58	1.41379
3110606	3111145	+	179	CDS	A79E_2941	-	Intracellular septation protein IspA	0.263158	0.263158	0.210526	0.105263	0	0.157895	0.363158	0.363158	0.310526	0.205263	0.1	0.257895	1.40816
566267	568198	+	643	CDS	A79E_0543	-	Cold-shock DEAD-box protein A	0.461538	0.0769231	0.0769231	0.102564	0.025641	0.025641	0.561538	0.176923	0.176923	0.202564	0.125641	0.125641	1.40816
3747281	3747829	-	182	CDS	A79E_3528	-	SeqA protein, negative modulator of initiation of replication	0.722222	0.666667	0.388889	0.5	0.666667	0.444444	0.822222	0.766667	0.488889	0.6	0.766667	0.544444	1.40816
4494104	4494358	+	84	CDS	A79E_4238	-	hypothetical protein	0.333333	0.666667	0.222222	0.777778	0.111111	0.444444	0.433333	0.766667	0.322222	0.877778	0.211111	0.544444	1.40816
2305576	2306163	+	195	CDS	A79E_2148	-	Putative cytoplasmic protein	0.941176	1.11765	0.823529	1.29412	1.52941	0.764706	1.04118	1.21765	0.923529	1.39412	1.62941	0.864706	1.40816
2861079	2862608	-	509	CDS	A79E_2708	-	NAD(P) transhydrogenase alpha subunit	0.125	0.65625	0.03125	0.53125	0.65625	0.4375	0.225	0.75625	0.13125	0.63125	0.75625	0.5375	1.40698
970946	971644	+	232	CDS	A79E_0952	-	Methionine ABC transporter permease protein	1.16667	1.91667	1.5	1	1.16667	1.33333	1.26667	2.01667	1.6	1.1	1.26667	1.43333	1.40698
2366510	2367316	-	268	CDS	A79E_2210	-	putative substrate-binding protein	1.2	2.5	1.15	0.9	2.3	1.75	1.3	2.6	1.25	1	2.4	1.85	1.40541
3022449	3024647	+	732	CDS	A79E_2856	-	Beta-mannosidase	0.931818	1.31818	0.704545	1.27273	0.681818	0.909091	1.03182	1.41818	0.804545	1.37273	0.781818	1.00909	1.40541
2146069	2147721	-	550	CDS	A79E_1995	-	Putative sulfate permease	0.777778	1.18519	0.518519	0.962963	1.03704	0.814815	0.877778	1.28519	0.618519	1.06296	1.13704	0.914815	1.40486
1241532	1242041	+	169	CDS	A79E_1218	-	tRNA-specific adenosine-34 deaminase	0.555556	1.44444	0.888889	0.777778	0.555556	1	0.655556	1.54444	0.988889	0.877778	0.655556	1.1	1.40404
1044707	1045609	-	300	CDS	A79E_1019	-	AscBF operon repressor	0.789474	1.36842	0.736842	1	1.36842	0.947368	0.889474	1.46842	0.836842	1.1	1.46842	1.04737	1.40201
770994	772157	+	387	CDS	A79E_0751	-	Phosphoglycerate kinase	0	0.04	0	0	0	0	0.1	0.14	0.1	0.1	0.1	0.1	1.4
4346635	4347837	-	400	CDS	A79E_4104	-	1-deoxy-D-xylulose 5-phosphate reductoisomerase	0	0.04	0.04	0	0	0	0.1	0.14	0.14	0.1	0.1	0.1	1.4
5044020	5045435	-	471	CDS	A79E_4751	-	Replicative DNA helicase	0	0.04	0.04	0.04	0.04	0	0.1	0.14	0.14	0.14	0.14	0.1	1.4
5317214	5318263	+	349	CDS	A79E_5012	-	Nitrogen regulation protein NR(II)	0.08	0.04	0	0.04	0	0	0.18	0.14	0.1	0.14	0.1	0.1	1.4
1619931	1620731	+	266	CDS	A79E_1557	-	Phosphomethylpyrimidine kinase	0.133333	0.6	0.6	0.266667	0.466667	0.4	0.233333	0.7	0.7	0.366667	0.566667	0.5	1.4
2808872	2809213	+	113	CDS	A79E_2652	-	putative secreted protein	0.4	0.6	0.2	0.8	1.2	0.4	0.5	0.7	0.3	0.9	1.3	0.5	1.4
2528042	2529133	+	363	CDS	A79E_2373	-	3-phenylpropionate dioxygenase alpha subunit	0	0.133333	0.0666667	0.0333333	0.1	0.0666667	0.1	0.233333	0.166667	0.133333	0.2	0.166667	1.4
3274566	3275687	+	373	CDS	A79E_3094	-	hypothetical protein	1	0.576923	0.615385	0.423077	0.923077	0.384615	1.1	0.676923	0.715385	0.523077	1.02308	0.484615	1.39683
4497814	4498509	+	231	CDS	A79E_4241	-	L-ribulose-5-phosphate 4-epimerase	0.722222	1.27778	0.388889	1.27778	1.11111	0.888889	0.822222	1.37778	0.488889	1.37778	1.21111	0.988889	1.39326
1230040	1230648	+	202	CDS	A79E_1204	-	RNA polymerase sigma factor RpoE	0.285714	0.238095	0.238095	0.142857	0.333333	0.142857	0.385714	0.338095	0.338095	0.242857	0.433333	0.242857	1.39216
1232284	1232763	+	159	CDS	A79E_1207	-	Sigma factor RpoE regulatory protein RseC	0.0909091	0.545455	0.0909091	0.272727	0.363636	0.363636	0.190909	0.645455	0.190909	0.372727	0.463636	0.463636	1.39216
4945551	4946801	+	416	CDS	A79E_4661	-	Putative permease	0.863636	0.545455	0.909091	0.636364	0.545455	0.363636	0.963636	0.645455	1.00909	0.736364	0.645455	0.463636	1.39216
5224945	5225283	-	112	CDS	A79E_4924	-	Protein yifE	1.08333	1.08333	0.916667	1.25	0.416667	0.75	1.18333	1.18333	1.01667	1.35	0.516667	0.85	1.39216
3873397	3874194	+	265	CDS	A79E_3648	-	3-oxoacyl-[acyl-carrier protein] reductase	0.714286	1.42857	0.357143	0.857143	0.928571	1	0.814286	1.52857	0.457143	0.957143	1.02857	1.1	1.38961
1446438	1447331	-	297	CDS	A79E_1408	-	Cell division inhibitor	0.347826	0.521739	0.173913	0.608696	0.695652	0.347826	0.447826	0.621739	0.273913	0.708696	0.795652	0.447826	1.38835
3920144	3921259	-	371	CDS	A79E_3690	-	Outer membrane protein romA	0.517241	0.517241	0.241379	0.482759	0.448276	0.344828	0.617241	0.617241	0.341379	0.582759	0.548276	0.444828	1.3876
2772271	2773542	-	423	CDS	A79E_2617	-	Urea ABC transporter, urea binding protein	0.793103	1.13793	0.862069	0.758621	0.448276	0.793103	0.893103	1.23793	0.962069	0.858621	0.548276	0.893103	1.3861
3550165	3550680	+	171	CDS	A79E_3342	-	putative lipoprotein	0.0833333	0.5	0.25	0.416667	0.666667	0.333333	0.183333	0.6	0.35	0.516667	0.766667	0.433333	1.38462
3745116	3745553	-	145	CDS	A79E_3526	-	Putative membrane protein	0.0833333	0.5	0.0833333	0.25	0.416667	0.333333	0.183333	0.6	0.183333	0.35	0.516667	0.433333	1.38462
2004233	2004973	+	246	CDS	A79E_1854	-	hypothetical protein YebC	0.714286	0.928571	0.214286	1	0.5	0.642857	0.814286	1.02857	0.314286	1.1	0.6	0.742857	1.38462
2445386	2446504	+	372	CDS	A79E_2296	-	S-(hydroxymethyl)glutathione dehydrogenase	0.464286	0.285714	0.214286	0.214286	0.392857	0.178571	0.564286	0.385714	0.314286	0.314286	0.492857	0.278571	1.38462
3651135	3652166	+	343	CDS	A79E_3436	-	Sensor protein basS/pmrB	0.375	1.25	0.25	0.375	1.1875	0.875	0.475	1.35	0.35	0.475	1.2875	0.975	1.38462
79540	80445	+	301	CDS	A79E_0078	-	hypothetical protein	1.2	1.7	1.9	1.3	1.8	1.2	1.3	1.8	2	1.4	1.9	1.3	1.38462
160328	161512	-	394	CDS	A79E_0158	-	Periplasmic septal ring factor with murein hydrolase activity EnvC/YibP	2	2.6	1.95	1.8	1	1.85	2.1	2.7	2.05	1.9	1.1	1.95	1.38462
1458097	1458696	-	199	CDS	A79E_1420	-	Nucleotidase YfbR, HD superfamily	0.125	0.125	0.125	0.75	0.125	0.0625	0.225	0.225	0.225	0.85	0.225	0.1625	1.38462
2632254	2633231	-	325	CDS	A79E_2474	-	putative dehydrogenase	0	0.125	0	0	0.5	0.0625	0.1	0.225	0.1	0.1	0.6	0.1625	1.38462
3160572	3161567	+	331	CDS	A79E_2990	-	NAD-dependent glyceraldehyde-3-phosphate dehydrogenase	0.0384615	0.0384615	0	0	0	0	0.138462	0.138462	0.1	0.1	0.1	0.1	1.38462
2952167	2953285	+	372	CDS	A79E_2794	-	Oxidoreductase	0.2	0.48	0.12	0.28	0.52	0.32	0.3	0.58	0.22	0.38	0.62	0.42	1.38095
2574063	2575973	+	636	CDS	A79E_2421	-	Cell division protein FtsI	0.3	0.7	0.16	0.56	0.52	0.48	0.4	0.8	0.26	0.66	0.62	0.58	1.37931
2778720	2781827	+	1035	CDS	A79E_2625	-	Beta-galactosidase	0.2	0.566667	0.3	0.2	0.766667	0.383333	0.3	0.666667	0.4	0.3	0.866667	0.483333	1.37931
1275026	1275238	+	70	CDS	A79E_1246	-	hypothetical protein	0	2.33333	1	1.66667	2.33333	1.66667	0.1	2.43333	1.1	1.76667	2.43333	1.76667	1.37736
911517	912419	-	300	CDS	A79E_0887	-	Threonine kinase in B12 biosynthesis	0	0.461538	0.230769	0.384615	0.230769	0.307692	0.1	0.561538	0.330769	0.484615	0.330769	0.407692	1.37736
4138759	4139580	+	273	CDS	A79E_3898	-	Shikimate 5-dehydrogenase I alpha	0.692308	0.461538	0.384615	0.230769	1.15385	0.307692	0.792308	0.561538	0.484615	0.330769	1.25385	0.407692	1.37736
5201673	5202776	-	367	CDS	A79E_4904	-	Undecaprenyl-phosphate N-acetylglucosaminyl 1-phosphate transferase	1.12121	1.45455	0.757576	0.818182	1.30303	1.0303	1.22121	1.55455	0.857576	0.918182	1.40303	1.1303	1.37534
4356146	4356532	+	128	CDS	A79E_4112	-	yaeH	0.4	1	0.5	1.4	1.1	0.7	0.5	1.1	0.6	1.5	1.2	0.8	1.375
2945089	2946213	+	374	CDS	A79E_2786	-	Outer membrane protein N precursor	0.204545	0.568182	0.318182	0.431818	0.318182	0.386364	0.304545	0.668182	0.418182	0.531818	0.418182	0.486364	1.37383
450777	451319	+	180	CDS	A79E_0427	-	C-terminal Zn-finger domain of DNA topoisomerase I-like protein	0.647059	0.764706	0.235294	0.647059	0.529412	0.529412	0.747059	0.864706	0.335294	0.747059	0.629412	0.629412	1.37383
1413956	1415284	-	442	CDS	A79E_1375	-	Long-chain fatty acid transport protein	0.357143	0.690476	0.357143	0.642857	0.619048	0.47619	0.457143	0.790476	0.457143	0.742857	0.719048	0.57619	1.3719
1498513	1499859	+	448	CDS	A79E_1457	-	Glycerol-3-phosphate transporter	0.205128	0.564103	0.307692	0.512821	0.25641	0.384615	0.305128	0.664103	0.407692	0.612821	0.35641	0.484615	1.37037
841395	841604	-	69	CDS	A79E_0825	-	hypothetical protein	0.142857	0.428571	0.428571	0.428571	0.857143	0.285714	0.242857	0.528571	0.528571	0.528571	0.957143	0.385714	1.37037
894905	895228	+	107	CDS	A79E_0878	-	Prepilin peptidase dependent protein C precursor	0.571429	0.428571	0.571429	0.285714	0.142857	0.285714	0.671429	0.528571	0.671429	0.385714	0.242857	0.385714	1.37037
2265399	2265635	-	78	CDS	A79E_2109	-	major outer membrane lipoprotein	0.285714	0.428571	1.42857	0.428571	0	0.285714	0.385714	0.528571	1.52857	0.528571	0.1	0.385714	1.37037
2815042	2815650	+	202	CDS	A79E_2659	-	Putative oxidoreductase component of anaerobic dehydrogenases	0.142857	0.428571	0.285714	0.142857	0.428571	0.285714	0.242857	0.528571	0.385714	0.242857	0.528571	0.385714	1.37037
3573842	3574600	+	252	CDS	A79E_3367	-	Deoxyribose operon repressor, DeoR family	0.142857	0.428571	0.0714286	0.428571	0.428571	0.285714	0.242857	0.528571	0.171429	0.528571	0.528571	0.385714	1.37037
4815584	4816027	+	147	CDS	A79E_4533	-	DNA polymerase III chi subunit	1.14286	0.428571	0.142857	0.428571	0.571429	0.285714	1.24286	0.528571	0.242857	0.528571	0.671429	0.385714	1.37037
4965445	4966128	+	227	CDS	A79E_4677	-	hypothetical protein	0.272727	0.909091	0.454545	0.545455	0.818182	0.636364	0.372727	1.00909	0.554545	0.645455	0.918182	0.736364	1.37037
2773714	2774817	-	367	CDS	A79E_2618	-	Methionine synthase II (cobalamin-independent)	0.0869565	0.869565	0.217391	0.0869565	0.304348	0.608696	0.186957	0.969565	0.317391	0.186957	0.404348	0.708696	1.3681
4845168	4846301	-	377	CDS	A79E_4559	-	Metallo-dependent hydrolase, subgroup B	0.478261	0.869565	0.608696	0.869565	0.826087	0.608696	0.578261	0.969565	0.708696	0.969565	0.926087	0.708696	1.3681
4205190	4206296	-	368	CDS	A79E_3965	-	Putative outer membrane lipoprotein	1.09524	1.14286	0.619048	0.380952	0.52381	0.809524	1.19524	1.24286	0.719048	0.480952	0.62381	0.909524	1.36649
2150734	2151990	+	418	CDS	A79E_1999	-	Glutamyl-tRNA reductase	0.08	0.2	0.08	0.12	0.08	0.12	0.18	0.3	0.18	0.22	0.18	0.22	1.36364
4478071	4480104	+	677	CDS	A79E_4225	-	2,4-dienoyl-CoA reductase	0.181818	0.309091	0.0727273	0.2	0.309091	0.2	0.281818	0.409091	0.172727	0.3	0.409091	0.3	1.36364
1474476	1476005	+	509	CDS	A79E_1435	-	NADH-ubiquinone oxidoreductase chain M	0.607143	0.571429	0.178571	0.571429	0.678571	0.392857	0.707143	0.671429	0.278571	0.671429	0.778571	0.492857	1.36232
4906715	4907620	-	301	CDS	A79E_4623	-	tRNA delta(2)-isopentenylpyrophosphate transferase	0.608696	0.391304	0.217391	0.130435	0.0869565	0.26087	0.708696	0.491304	0.317391	0.230435	0.186957	0.36087	1.36145
3648820	3650460	+	546	CDS	A79E_3434	-	Phosphoethanolamine transferase EptA	0.113208	0.113208	0.0566038	0.0754717	0.0566038	0.0566038	0.213208	0.213208	0.156604	0.175472	0.156604	0.156604	1.36145
1718691	1720793	+	700	CDS	A79E_1635	-	Translation elongation factor G	1.27586	1.72414	0.793103	1.72414	1.37931	1.24138	1.37586	1.82414	0.893103	1.82414	1.47931	1.34138	1.3599
2335478	2336818	+	446	CDS	A79E_2173	-	Gluconate 2-dehydrogenase	1.42308	2.23077	0.653846	1.65385	1.34615	1.61538	1.52308	2.33077	0.753846	1.75385	1.44615	1.71538	1.35874
4115481	4116299	-	272	CDS	A79E_3875	-	Cof protein, HD superfamily hydrolase	0.375	0.375	0.125	0.125	0.625	0.25	0.475	0.475	0.225	0.225	0.725	0.35	1.35714
1191369	1192733	+	454	CDS	A79E_1168	-	Signal recognition particle, subunit Ffh SRP54	0	0.111111	0	0.111111	0	0.0555556	0.1	0.211111	0.1	0.211111	0.1	0.155556	1.35714
1400024	1401259	-	411	CDS	A79E_1362	-	Chloride channel protein	0	0.111111	0.0555556	0	0.0555556	0.0555556	0.1	0.211111	0.155556	0.1	0.155556	0.155556	1.35714
3225942	3226532	-	196	CDS	A79E_3051	-	Phage tail assembly protein I	0	0.0357143	0	0.0357143	0	0	0.1	0.135714	0.1	0.135714	0.1	0.1	1.35714
2264350	2265336	+	328	CDS	A79E_2108	-	L,D-transpeptidase YnhG	0.136364	0.590909	0.0909091	0.272727	0.409091	0.409091	0.236364	0.690909	0.190909	0.372727	0.509091	0.509091	1.35714
607892	608197	-	101	CDS	A79E_0591	-	putative membrane protein YqjD	1.16667	1.16667	1.33333	1.16667	1.16667	0.833333	1.26667	1.26667	1.43333	1.26667	1.26667	0.933333	1.35714
2182782	2183459	+	225	CDS	A79E_2026	-	Respiratory nitrate reductase gamma chain	1.08333	1.16667	0.416667	1.5	1.16667	0.833333	1.18333	1.26667	0.516667	1.6	1.26667	0.933333	1.35714
3544743	3546185	+	480	CDS	A79E_3338	-	hypothetical protein	0.212121	0.363636	0.393939	0.69697	0.272727	0.242424	0.312121	0.463636	0.493939	0.79697	0.372727	0.342424	1.35398
1102060	1102521	+	153	CDS	A79E_1079	-	S-ribosylhomocysteine lyase	1.6	2.2	1.4	2.2	1.5	1.6	1.7	2.3	1.5	2.3	1.6	1.7	1.35294
2940087	2940533	+	148	CDS	A79E_2783	-	Heat shock protein hslJ	1.25	1.5	0.833333	1.41667	1.5	1.08333	1.35	1.6	0.933333	1.51667	1.6	1.18333	1.35211
1003138	1003809	+	223	CDS	A79E_0977	-	Queuosine Biosynthesis QueE Radical SAM	0.785714	1	0.928571	0.428571	1.35714	0.714286	0.885714	1.1	1.02857	0.528571	1.45714	0.814286	1.35088
3179692	3180192	+	166	CDS	A79E_3010	-	Putative cytoplasmic protein	3.5	3.75	2	3.5	1.5	2.75	3.6	3.85	2.1	3.6	1.6	2.85	1.35088
751482	752048	-	188	CDS	A79E_0732	-	Integral membrane protein YggT	0.692308	1.38462	0.0769231	1.07692	1.46154	1	0.792308	1.48462	0.176923	1.17692	1.56154	1.1	1.34965
3769329	3770276	+	315	CDS	A79E_3555	-	Magnesium and cobalt efflux protein CorC	1.44444	2.05556	1.11111	1.5	2.05556	1.5	1.54444	2.15556	1.21111	1.6	2.15556	1.6	1.34722
3872269	3873336	+	355	CDS	A79E_3647	-	Ribose ABC transport system, permease protein RbsC	1.5	2.05556	0.833333	1.38889	1.88889	1.5	1.6	2.15556	0.933333	1.48889	1.98889	1.6	1.34722
2295544	2297616	-	690	CDS	A79E_2139	-	Ferrichrome-iron receptor	0.785714	0.842857	0.814286	0.828571	0.785714	0.6	0.885714	0.942857	0.914286	0.928571	0.885714	0.7	1.34694
883457	884650	+	397	CDS	A79E_0863	-	Lysophospholipid transporter LplT	1.41667	2.33333	1.5	1.375	1.45833	1.70833	1.51667	2.43333	1.6	1.475	1.55833	1.80833	1.34562
491608	491871	-	87	CDS	A79E_0467	-	putative exported protein	0.375	0.875	0	0	0.25	0.625	0.475	0.975	0.1	0.1	0.35	0.725	1.34483
1532001	1532762	-	253	CDS	A79E_1481	-	Transcriptional regulatory protein	0.777778	0.333333	0	0.222222	0.222222	0.222222	0.877778	0.433333	0.1	0.322222	0.322222	0.322222	1.34483
2332052	2332423	-	123	CDS	A79E_2170	-	Lactoylglutathione lyase	0	0.333333	0	0	0.111111	0.222222	0.1	0.433333	0.1	0.1	0.211111	0.322222	1.34483
1467493	1470072	+	859	CDS	A79E_1429	-	NADH-ubiquinone oxidoreductase chain G	0.207547	0.415094	0.169811	0.490566	0.339623	0.283019	0.307547	0.515094	0.269811	0.590566	0.439623	0.383019	1.34483
1436421	1437689	+	422	CDS	A79E_1395	-	Dihydrofolate synthase	0	0.0344828	0	0.0344828	0	0	0.1	0.134483	0.1	0.134483	0.1	0.1	1.34483
3888601	3889434	+	277	CDS	A79E_3661	-	Dipeptide transport system permease protein DppC	0.733333	1.46667	0.2	0.933333	0.6	1.06667	0.833333	1.56667	0.3	1.03333	0.7	1.16667	1.34286
3183687	3184196	+	169	CDS	A79E_3015	-	Purine nucleoside phosphorylase	0.125	1.375	0.125	0.75	0.375	1	0.225	1.475	0.225	0.85	0.475	1.1	1.34091
2959813	2960826	-	337	CDS	A79E_2802	-	Methionine ABC transporter ATP-binding protein	0.0344828	0.172414	0.0344828	0.310345	0.137931	0.103448	0.134483	0.272414	0.134483	0.410345	0.237931	0.203448	1.33898
2294544	2295317	+	257	CDS	A79E_2138	-	Alkanesulfonates / Sulfonate ABC transporter, ATP-binding subunit	0.555556	0.777778	0.333333	1.44444	1.44444	0.555556	0.655556	0.877778	0.433333	1.54444	1.54444	0.655556	1.33898
3580768	3582009	+	413	CDS	A79E_3373	-	Sucrose permease, major facilitator superfamily	0.444444	0.777778	0.527778	0.694444	0.472222	0.555556	0.544444	0.877778	0.627778	0.794444	0.572222	0.655556	1.33898
610149	610925	-	258	CDS	A79E_0595	-	Hexuronate utilization operon transcriptional repressor ExuR	1.47059	1.29412	0.823529	1	1.64706	0.941176	1.57059	1.39412	0.923529	1.1	1.74706	1.04118	1.33898
1041100	1041954	-	284	CDS	A79E_1015	-	Manganese ABC transporter, inner membrane permease protein SitD	0.105263	0.526316	0.157895	0.368421	0.736842	0.368421	0.205263	0.626316	0.257895	0.468421	0.836842	0.468421	1.33708
2019368	2020555	-	395	CDS	A79E_1869	-	putative phosphoribosylglycinamide formyltransferase	0.210526	0.736842	0.105263	0.473684	0.263158	0.526316	0.310526	0.836842	0.205263	0.573684	0.363158	0.626316	1.33613
5059105	5060214	-	369	CDS	A79E_4767	-	Maltose/maltodextrin transport ATP-binding protein MalK	0.888889	2.11111	1.07407	1.81481	1.7037	1.55556	0.988889	2.21111	1.17407	1.91481	1.8037	1.65556	1.33557
1021518	1021895	-	125	CDS	A79E_0996	-	Putative cytoplasmic protein	0	0.3	0	0	0	0.2	0.1	0.4	0.1	0.1	0.1	0.3	1.33333
1184373	1184810	+	145	CDS	A79E_1160	-	Putative oligoketide cyclase/lipid transport protein	0.4	0.3	0.1	0.3	0.7	0.2	0.5	0.4	0.2	0.4	0.8	0.3	1.33333
2619539	2620096	-	185	CDS	A79E_2460	-	Transcriptional regulator, HxlR family	0.8	0.3	0.2	0.3	0.3	0.2	0.9	0.4	0.3	0.4	0.4	0.3	1.33333
2971667	2972260	-	197	CDS	A79E_2815	-	Putative HTH-type transcriptional regulator YjgJ, TetR family	0.6	0.7	0.2	0.4	0.2	0.5	0.7	0.8	0.3	0.5	0.3	0.6	1.33333
3139211	3139771	+	186	CDS	A79E_2970	-	Hypothetical protein YnjA	0.3	1.9	0.6	0.9	0.9	1.4	0.4	2	0.7	1	1	1.5	1.33333
3805137	3805886	+	249	CDS	A79E_3591	-	Thiol:disulfide interchange protein DsbG precursor	0.2	0.3	0.05	0.3	0.2	0.2	0.3	0.4	0.15	0.4	0.3	0.3	1.33333
5081931	5082824	+	297	CDS	A79E_4787	-	Acetate operon repressor	0.9	0.7	1	0.5	0.9	0.5	1	0.8	1.1	0.6	1	0.6	1.33333
714409	715068	-	219	CDS	A79E_0693	-	DedA family inner membrane protein YghB	2.18182	2.09091	1.81818	2.09091	2.63636	1.54545	2.28182	2.19091	1.91818	2.19091	2.73636	1.64545	1.33149
950027	951232	-	401	CDS	A79E_0933	-	Cysteine desulfurase CsdA-CsdE	1	0.818182	0.681818	0.909091	1.72727	0.590909	1.1	0.918182	0.781818	1.00909	1.82727	0.690909	1.32895
4684247	4684780	-	177	CDS	A79E_4422	-	Outer membrane lipoprotein blc precursor	1.14286	1.64286	0.642857	1.85714	0.857143	1.21429	1.24286	1.74286	0.742857	1.95714	0.957143	1.31429	1.32609
4130489	4131964	+	491	CDS	A79E_3889	ampG	AmpG permease	0.34375	0.28125	0.40625	0.25	0.5	0.1875	0.44375	0.38125	0.50625	0.35	0.6	0.2875	1.32609
2967614	2968519	-	301	CDS	A79E_2810	-	LysR-family transcriptional regulator	1.28571	1.35714	0	0.857143	1.28571	1	1.38571	1.45714	0.1	0.957143	1.38571	1.1	1.32468
277112	279337	+	741	CDS	A79E_0252	-	Oligopeptidase A	1	1.13208	0.716981	1.11321	1.01887	0.830189	1.1	1.23208	0.816981	1.21321	1.11887	0.930189	1.32454
481294	485091	+	1265	CDS	A79E_0459	-	putative exported protein	0.298851	0.275862	0.114943	0.298851	0.287356	0.183908	0.398851	0.375862	0.214943	0.398851	0.387356	0.283908	1.32389
4167565	4168692	-	375	CDS	A79E_3927	-	tRNA-guanine transglycosylase	1.37037	1.11111	0.555556	0.555556	0.592593	0.814815	1.47037	1.21111	0.655556	0.655556	0.692593	0.914815	1.32389
4829019	4830437	+	472	CDS	A79E_4545	-	PTS system, trehalose-specific IIB component	0.862069	1.31034	1.13793	1.2069	1.17241	0.965517	0.962069	1.41034	1.23793	1.3069	1.27241	1.06552	1.32362
2298122	2298943	+	273	CDS	A79E_2140	-	transport	0.0909091	0.272727	0.0909091	0.181818	0.363636	0.181818	0.190909	0.372727	0.190909	0.281818	0.463636	0.281818	1.32258
3144545	3145168	-	207	CDS	A79E_2974	-	Putative phosphatidylglycerophosphate synthase	0.0909091	0.272727	0.0909091	0.272727	0.363636	0.181818	0.190909	0.372727	0.190909	0.372727	0.463636	0.281818	1.32258
3309341	3309844	-	167	CDS	A79E_3123	-	Putative exported protein	0.538462	0.846154	0.384615	0.538462	1.07692	0.615385	0.638462	0.946154	0.484615	0.638462	1.17692	0.715385	1.32258
5194415	5195545	-	376	CDS	A79E_4897	-	4-keto-6-deoxy-N-Acetyl-D-hexosaminyl-(Lipid carrier) aminotransferase	1	1.07143	0.857143	0.928571	1.32143	0.785714	1.1	1.17143	0.957143	1.02857	1.42143	0.885714	1.32258
3040522	3042063	-	513	CDS	A79E_2873	-	Transcriptional repressor protein TyrR	1.2381	1.47619	0.47619	0.857143	0.666667	1.09524	1.3381	1.57619	0.57619	0.957143	0.766667	1.19524	1.31873
2898266	2899471	-	401	CDS	A79E_2745	-	Succinylornithine transaminase	1.25	1.45833	0.75	1.45833	1.16667	1.08333	1.35	1.55833	0.85	1.55833	1.26667	1.18333	1.3169
3128599	3129462	+	287	CDS	A79E_2960	-	Excinuclease cho (excinuclease ABC alternative C subunit)	0.529412	0.882353	0.235294	1.11765	0.529412	0.647059	0.629412	0.982353	0.335294	1.21765	0.629412	0.747059	1.31496
2251092	2252201	+	369	CDS	A79E_2096	-	putative Co/Zn/Cd efflux system membrane fusion protein	0.166667	0.25	0.5	0.25	0.166667	0.166667	0.266667	0.35	0.6	0.35	0.266667	0.266667	1.3125
3989915	3990340	+	141	CDS	A79E_3755	-	hypothetical protein	0.25	0.25	0.333333	0.333333	0.583333	0.166667	0.35	0.35	0.433333	0.433333	0.683333	0.266667	1.3125
5368122	5369033	+	303	CDS	A79E_5060	-	Phosphate transport system permease protein PstC	0.357143	0.5	0.142857	0.357143	0.142857	0.357143	0.457143	0.6	0.242857	0.457143	0.242857	0.457143	1.3125
230627	231430	+	267	CDS	A79E_0223	-	Cellulose synthase, putative	0.9	0.95	1.15	1.75	0.65	0.7	1	1.05	1.25	1.85	0.75	0.8	1.3125
4232313	4233002	+	229	CDS	A79E_3994	-	Glutamate transport membrane-spanning protein	2.25	2	0.75	2.875	3.875	1.5	2.35	2.1	0.85	2.975	3.975	1.6	1.3125
1609359	1611170	-	603	CDS	A79E_1550	-	Adenine deaminase	0.576923	1.03846	0.346154	0.384615	0.730769	0.769231	0.676923	1.13846	0.446154	0.484615	0.830769	0.869231	1.30973
1105133	1106677	-	514	CDS	A79E_1082	-	Multidrug resistance protein B	0.939394	1.18182	0.848485	0.939394	1.42424	0.878788	1.03939	1.28182	0.948485	1.03939	1.52424	0.978788	1.3096
3083317	3084399	-	360	CDS	A79E_2914	-	putative protease sohB	0.75	0.958333	0.458333	0.666667	0.458333	0.708333	0.85	1.05833	0.558333	0.766667	0.558333	0.808333	1.30928
1490818	1492023	+	401	CDS	A79E_1451	-	hypothetical protein YfaW	0.448276	1.65517	0.724138	1.55172	1.44828	1.24138	0.548276	1.75517	0.824138	1.65172	1.54828	1.34138	1.30848
2104163	2105038	+	291	CDS	A79E_1951	-	Branched-chain amino acid transport ATP-binding protein LivG	0.533333	0.466667	0.333333	1.13333	0.933333	0.333333	0.633333	0.566667	0.433333	1.23333	1.03333	0.433333	1.30769
5142316	5142930	-	204	CDS	A79E_4845	-	protein co-occurring with transport systems	0.2	0.466667	0.333333	0.333333	0.4	0.333333	0.3	0.566667	0.433333	0.433333	0.5	0.433333	1.30769
3835858	3836922	-	354	CDS	A79E_3616	-	Putative sugar ABC transporter precursor	1.1875	1.5	0.625	0.75	0.5625	1.125	1.2875	1.6	0.725	0.85	0.6625	1.225	1.30612
2372329	2373318	+	329	CDS	A79E_2216	-	Hydroxymethylpyrimidine ABC transporter, substrate-binding component	0.631579	1.47368	0.631579	1.05263	0.736842	1.10526	0.731579	1.57368	0.731579	1.15263	0.836842	1.20526	1.30568
30809	31642	-	277	CDS	A79E_0029	-	Integral membrane protein	0.833333	0.791667	0.291667	0.625	0.75	0.583333	0.933333	0.891667	0.391667	0.725	0.85	0.683333	1.30488
1068897	1069367	+	156	CDS	A79E_1043	-	Coenzyme F420 hydrogenase maturation protease	1.5	2.9	1.5	1.5	2.3	2.2	1.6	3	1.6	1.6	2.4	2.3	1.30435
4576357	4577679	-	440	CDS	A79E_4309	-	Thymidine phosphorylase	0.424242	0.939394	1.12121	0.969697	1.0303	0.69697	0.524242	1.03939	1.22121	1.0697	1.1303	0.79697	1.30418
323761	324687	+	308	CDS	A79E_0294	-	LivH	1.91667	2.58333	2.33333	1.95833	2.70833	1.95833	2.01667	2.68333	2.43333	2.05833	2.80833	2.05833	1.30364
1729075	1730142	+	355	CDS	A79E_1643	-	Nicotinate-nucleotide-dimethylbenzimidazole phosphoribosyltransferase	0.1875	0.4375	0	0.25	0.4375	0.3125	0.2875	0.5375	0.1	0.35	0.5375	0.4125	1.30303
311314	312837	+	507	CDS	A79E_0284	-	Signal recognition particle receptor protein FtsY	0.0434783	0.0869565	0.130435	0.0434783	0.0869565	0.0434783	0.143478	0.186957	0.230435	0.143478	0.186957	0.143478	1.30303
546368	546997	+	209	CDS	A79E_0522	-	Cell division protein FtsJ / Ribosomal RNA large subunit methyltransferase E	0.130435	0.0869565	0	0.0434783	0	0.0434783	0.230435	0.186957	0.1	0.143478	0.1	0.143478	1.30303
1655771	1656382	-	203	CDS	A79E_1583	-	putative positive transcription regulator	0.0869565	0.0869565	0.130435	0.217391	0.173913	0.0434783	0.186957	0.186957	0.230435	0.317391	0.273913	0.143478	1.30303
943071	943895	+	274	CDS	A79E_0925	-	ATPase component CbiO of energizing module of cobalt ECF transporter	1.66667	1.33333	0.933333	1.06667	1.8	1	1.76667	1.43333	1.03333	1.16667	1.9	1.1	1.30303
2673335	2674534	+	399	CDS	A79E_2514	-	Phosphoglycerate transport system transcriptional regulatory protein PgtA	1.25806	1.29032	0.516129	0.83871	1.12903	0.967742	1.35806	1.39032	0.616129	0.93871	1.22903	1.06774	1.30211
302585	303634	-	349	CDS	A79E_0275	-	Putative PerM family permease	2.05263	1.94737	1.52632	1.63158	2	1.47368	2.15263	2.04737	1.62632	1.73158	2.1	1.57368	1.301
5178834	5179658	-	274	CDS	A79E_4879	-	Diaminopimelate epimerase	0.9	0.55	0.45	1.05	0.95	0.4	1	0.65	0.55	1.15	1.05	0.5	1.3
2724520	2725557	+	345	CDS	A79E_2565	-	Vanillate O-demethylase oxygenase subunit	0.176471	0.411765	0.235294	0.294118	0.176471	0.294118	0.276471	0.511765	0.335294	0.394118	0.276471	0.394118	1.29851
2503669	2504178	+	169	CDS	A79E_2351	-	GCN5-related N-acetyltransferase	0.944444	1.11111	0.5	0.666667	0.166667	0.833333	1.04444	1.21111	0.6	0.766667	0.266667	0.933333	1.29762
5313414	5315237	-	607	CDS	A79E_5009	-	GTP-binding protein TypA/BipA	1.25714	0.4	0.571429	0.114286	0.228571	0.285714	1.35714	0.5	0.671429	0.214286	0.328571	0.385714	1.2963
4501230	4504136	+	968	CDS	A79E_4243	-	RNA polymerase associated protein RapA	0.697674	1.02326	0.837209	0.604651	0.534884	0.767442	0.797674	1.12326	0.937209	0.704651	0.634884	0.867442	1.29491
3362472	3363149	+	225	CDS	A79E_3180	-	Nicotinamidase family protein YcaC	1.375	1	0.5	0.8125	0.75	0.75	1.475	1.1	0.6	0.9125	0.85	0.85	1.29412
5179694	5179897	-	67	CDS	A79E_4880	-	Putative lipoprotein	1.5	1	0	1.5	2	0.75	1.6	1.1	0.1	1.6	2.1	0.85	1.29412
3634255	3634914	+	219	CDS	A79E_3418	-	Transcriptional regulator YbiH, TetR family	0.0555556	0.888889	0.555556	0.388889	0.333333	0.666667	0.155556	0.988889	0.655556	0.488889	0.433333	0.766667	1.28986
3357525	3358079	-	184	CDS	A79E_3174	-	hypothetical protein YcdY, TorD family	1.77778	1.88889	1.44444	2.11111	2.55556	1.44444	1.87778	1.98889	1.54444	2.21111	2.65556	1.54444	1.28777
5340798	5341688	-	296	CDS	A79E_5034	-	Ribose ABC transport system, periplasmic ribose-binding protein RbsB	1.44444	1.88889	1.22222	1.33333	0.888889	1.44444	1.54444	1.98889	1.32222	1.43333	0.988889	1.54444	1.28777
3876093	3876986	+	297	CDS	A79E_3651	-	Glycine cleavage system transcriptional activator GcvA	0.3	0.8	0.5	0.5	1.7	0.6	0.4	0.9	0.6	0.6	1.8	0.7	1.28571
760928	762082	-	384	CDS	A79E_0743	-	S-adenosylmethionine synthetase	0.04	0.08	0	0	0	0.04	0.14	0.18	0.1	0.1	0.1	0.14	1.28571
1272837	1274687	+	616	CDS	A79E_1244	-	Chaperone protein HscA	0	0.0285714	0.0571429	0.0571429	0	0	0.1	0.128571	0.157143	0.157143	0.1	0.1	1.28571
1239772	1240620	-	282	CDS	A79E_1216	-	Sialic acid utilization regulator, RpiR family	1.375	2.4375	0.5	1.3125	1.875	1.875	1.475	2.5375	0.6	1.4125	1.975	1.975	1.28481
1958441	1959352	-	303	CDS	A79E_1805	-	Permease of the drug/metabolite transporter (DMT) superfamily	0.181818	0.727273	0.545455	0.363636	0.727273	0.545455	0.281818	0.827273	0.645455	0.463636	0.827273	0.645455	1.28169
3444734	3445297	-	187	CDS	A79E_3260	-	putative lipoprotein	0.0952381	0.333333	0.0952381	0.238095	0.190476	0.238095	0.195238	0.433333	0.195238	0.338095	0.290476	0.338095	1.28169
5264590	5265618	+	342	CDS	A79E_4959	-	Transcriptional (co)regulator CytR	0.862069	1	0.931034	0.931034	1.06897	0.758621	0.962069	1.1	1.03103	1.03103	1.16897	0.858621	1.28112
4044729	4047143	-	804	CDS	A79E_3806	-	putative metabolite ABC transporter in Enterobacteriaceae, permease protein EC-YbbP	0.725	0.7	0.25	0.65	0.7	0.525	0.825	0.8	0.35	0.75	0.8	0.625	1.28
3163528	3164274	-	248	CDS	A79E_2993	-	MltA-interacting protein MipA	0.53125	0.90625	0.78125	1.125	0.875	0.6875	0.63125	1.00625	0.88125	1.225	0.975	0.7875	1.27778
1409770	1410651	-	293	CDS	A79E_1370	-	hypothetical protein	0.0277778	0.0277778	0	0	0.0277778	0	0.127778	0.127778	0.1	0.1	0.127778	0.1	1.27778
3454150	3455160	-	336	CDS	A79E_3267	-	Dihydroorotate dehydrogenase	0	0.0277778	0	0.0555556	0	0	0.1	0.127778	0.1	0.155556	0.1	0.1	1.27778
1086778	1087341	-	187	CDS	A79E_1060	-	PTS system, glucitol/sorbitol-specific IIC component	0.388889	0.666667	0.944444	0.555556	1.16667	0.5	0.488889	0.766667	1.04444	0.655556	1.26667	0.6	1.27778
3617292	3617951	+	219	CDS	A79E_3402	-	Glutamate transport membrane-spanning protein	1.5	2.58333	0.833333	1.66667	0.916667	2	1.6	2.68333	0.933333	1.76667	1.01667	2.1	1.27778
2628334	2628990	+	218	CDS	A79E_2470	-	Putative amino acid ABC transporter, permease protein	0.777778	1.44444	0.444444	0.222222	0.666667	1.11111	0.877778	1.54444	0.544444	0.322222	0.766667	1.21111	1.27523
2110339	2111730	+	463	CDS	A79E_1957	-	metabolite/H symporter, major facilitator superfamily (MFS)	0.32	1.2	0.4	0.2	0.68	0.92	0.42	1.3	0.5	0.3	0.78	1.02	1.27451
962767	963522	-	251	CDS	A79E_0945	-	DNA polymerase I	1.16667	3	1.16667	0.666667	1.66667	2.33333	1.26667	3.1	1.26667	0.766667	1.76667	2.43333	1.27397
4010353	4010523	+	56	CDS	A79E_3772	-	hypothetical protein	1	3	1	0.666667	1.66667	2.33333	1.1	3.1	1.1	0.766667	1.76667	2.43333	1.27397
4946852	4947328	-	158	CDS	A79E_4662	-	FxsA protein	0.0769231	0.615385	0.384615	0.692308	0.307692	0.461538	0.176923	0.715385	0.484615	0.792308	0.407692	0.561538	1.27397
4992470	4993198	-	242	CDS	A79E_4705	-	Putative response regulator protein	0.615385	0.615385	0.230769	0.769231	0.538462	0.461538	0.715385	0.715385	0.330769	0.869231	0.638462	0.561538	1.27397
1452896	1454098	-	400	CDS	A79E_1415	-	Acetate kinase	0.424242	0.181818	0.0606061	0.121212	0.0606061	0.121212	0.524242	0.281818	0.160606	0.221212	0.160606	0.221212	1.27397
2921635	2922705	-	356	CDS	A79E_2766	-	Phenylacetate-CoA oxygenase/reductase, PaaK subunit	0.652174	0.913043	0.478261	0.73913	0.521739	0.695652	0.752174	1.01304	0.578261	0.83913	0.621739	0.795652	1.27322
3349400	3349786	+	128	CDS	A79E_3166	-	Acidic protein msyB	0.857143	2.57143	0.428571	1.14286	0.571429	2	0.957143	2.67143	0.528571	1.24286	0.671429	2.1	1.27211
3501269	3503062	+	597	CDS	A79E_3305	-	hypothetical protein	0.466667	0.733333	0.333333	0.6	0.644444	0.555556	0.566667	0.833333	0.433333	0.7	0.744444	0.655556	1.27119
4514403	4515392	+	329	CDS	A79E_4252	-	4-hydroxythreonine-4-phosphate dehydrogenase	0.714286	0.571429	0.333333	0.809524	0.380952	0.428571	0.814286	0.671429	0.433333	0.909524	0.480952	0.528571	1.27027
143041	144315	-	424	CDS	A79E_0142	-	3-deoxy-D-manno-octulosonic-acid transferase	0.0740741	0.0740741	0	0	0.037037	0.037037	0.174074	0.174074	0.1	0.1	0.137037	0.137037	1.27027
1290476	1291597	+	373	CDS	A79E_1256	-	1-hydroxy-2-methyl-2-(E)-butenyl 4-diphosphate synthase	0	0.0740741	0.037037	0.037037	0.111111	0.037037	0.1	0.174074	0.137037	0.137037	0.211111	0.137037	1.27027
3982212	3983135	-	307	CDS	A79E_3749	-	Inositol transport system sugar-binding protein	1.06667	1.46667	0.733333	1.2	1.66667	1.13333	1.16667	1.56667	0.833333	1.3	1.76667	1.23333	1.27027
4899853	4900278	-	141	CDS	A79E_4615	-	Nitrite-sensitive transcriptional repressor NsrR	1.86667	1.46667	1.4	1.46667	1.13333	1.13333	1.96667	1.56667	1.5	1.56667	1.23333	1.23333	1.27027
3990417	3991934	-	505	CDS	A79E_3756	-	Lysyl-tRNA synthetase (class II)	1.09375	1.375	1.71875	1.1875	1.65625	1.0625	1.19375	1.475	1.81875	1.2875	1.75625	1.1625	1.26882
4626765	4627568	+	267	CDS	A79E_4368	-	2-oxo-hepta-3-ene-1,7-dioic acid hydratase	0.736842	0.894737	0.473684	1.10526	1.05263	0.684211	0.836842	0.994737	0.573684	1.20526	1.15263	0.784211	1.26846
4073244	4074155	+	303	CDS	A79E_3833	-	Putative transposase	1.95238	1.47619	0.428571	0.952381	2	1.14286	2.05238	1.57619	0.528571	1.05238	2.1	1.24286	1.2682
317373	318638	+	421	CDS	A79E_0288	-	Gamma-aminobutyrate:alpha-ketoglutarate aminotransferase	1.22222	1.48148	1.03704	1.07407	1.55556	1.14815	1.32222	1.58148	1.13704	1.17407	1.65556	1.24815	1.26706
3492287	3494551	-	754	CDS	A79E_3298	-	putative hydrolase of the metallo-beta-lactamase superfamily	0.0222222	0.111111	0.0222222	0.0222222	0.2	0.0666667	0.122222	0.211111	0.122222	0.122222	0.3	0.166667	1.26667
15874	16206	-	110	CDS	A79E_0014	-	Outer membrane lipoprotein YidQ	2.66667	2.55556	0.666667	1.55556	2.66667	2	2.76667	2.65556	0.766667	1.65556	2.76667	2.1	1.26455
553437	554066	-	209	CDS	A79E_0530	-	hypothetical protein	0.142857	0.0714286	0.0357143	0.214286	0.0714286	0.0357143	0.242857	0.171429	0.135714	0.314286	0.171429	0.135714	1.26316
3196564	3197250	-	228	CDS	A79E_3031	-	hypothetical protein	0	0.0714286	0	0	0	0.0357143	0.1	0.171429	0.1	0.1	0.1	0.135714	1.26316
4161341	4161880	+	179	CDS	A79E_3920	-	putative lipoprotein yajI	0.625	0.5	0.75	0.625	0.625	0.375	0.725	0.6	0.85	0.725	0.725	0.475	1.26316
4452414	4453244	-	276	CDS	A79E_4203	-	Cell division protein FtsQ	0.166667	0.166667	0.111111	0.0555556	0.111111	0.111111	0.266667	0.266667	0.211111	0.155556	0.211111	0.211111	1.26316
673086	673562	-	158	CDS	A79E_0651	-	Urease accessory protein UreE	3.14286	4.71429	4.42857	3.85714	4.85714	3.71429	3.24286	4.81429	4.52857	3.95714	4.95714	3.81429	1.26217
5265826	5266680	+	284	CDS	A79E_4960	-	Cell division protein FtsN	0.533333	0.866667	0.866667	0.4	0.266667	0.666667	0.633333	0.966667	0.966667	0.5	0.366667	0.766667	1.26087
4849166	4849552	-	128	CDS	A79E_4566	-	Soluble cytochrome b562	2.4	2.8	2.2	2.2	1.8	2.2	2.5	2.9	2.3	2.3	1.9	2.3	1.26087
3419597	3420706	-	369	CDS	A79E_3235	-	Ferric iron ABC transporter, iron-binding protein	0.863636	1	0.863636	0.954545	0.590909	0.772727	0.963636	1.1	0.963636	1.05455	0.690909	0.872727	1.26042
3952596	3953711	-	371	CDS	A79E_3719	-	putative deacetylase	0.291667	0.708333	0.333333	0.416667	0.583333	0.541667	0.391667	0.808333	0.433333	0.516667	0.683333	0.641667	1.25974
300218	301873	+	551	CDS	A79E_0273	-	Polymyxin resistance protein ArnT	0.815789	1.31579	0.973684	1.28947	1.57895	1.02632	0.915789	1.41579	1.07368	1.38947	1.67895	1.12632	1.25701
4206315	4207535	-	406	CDS	A79E_3966	-	SbmA protein	1.61765	2.05882	1.94118	1.26471	2.08824	1.61765	1.71765	2.15882	2.04118	1.36471	2.18824	1.71765	1.25685
833578	834282	-	234	CDS	A79E_0817	-	chaperone FimC	0.105263	0.157895	0.0526316	0.105263	0	0.105263	0.205263	0.257895	0.152632	0.205263	0.1	0.205263	1.25641
2917038	2918243	-	401	CDS	A79E_2761	-	Acetyl-CoA acetyltransferase	0.105263	0.157895	0.421053	0.105263	0	0.105263	0.205263	0.257895	0.521053	0.205263	0.1	0.205263	1.25641
4141598	4143277	+	559	CDS	A79E_3901	-	Succinate dehydrogenase/fumarate reductase, flavoprotein subunit	0.210526	0.157895	0.105263	0.210526	0.157895	0.105263	0.310526	0.257895	0.205263	0.310526	0.257895	0.205263	1.25641
1380378	1381349	-	323	CDS	A79E_1339	-	Cysteine synthase	0.5	0.25	0.285714	0.285714	0.25	0.178571	0.6	0.35	0.385714	0.385714	0.35	0.278571	1.25641
2914649	2915575	-	308	CDS	A79E_2759	-	PaaX	0.5	0.444444	0.111111	0.722222	0.777778	0.333333	0.6	0.544444	0.211111	0.822222	0.877778	0.433333	1.25641
3413948	3414715	-	255	CDS	A79E_3229	-	Phytanoyl-CoA dioxygenase	0.388889	0.722222	0.222222	0.5	0.222222	0.555556	0.488889	0.822222	0.322222	0.6	0.322222	0.655556	1.25424
3026895	3028031	-	378	CDS	A79E_2859	-	hypothetical protein	1.54545	1.54545	0.333333	0.969697	1.24242	1.21212	1.64545	1.64545	0.433333	1.0697	1.34242	1.31212	1.25404
2908875	2912777	-	1300	CDS	A79E_2755	-	ATP-dependent helicase hrpA	0.411765	0.541176	0.376471	0.317647	0.470588	0.411765	0.511765	0.641176	0.476471	0.417647	0.570588	0.511765	1.25287
3261242	3263380	+	712	CDS	A79E_3082	-	Exodeoxyribonuclease VIII	0.342466	1.32877	0.643836	0.69863	0.808219	1.0411	0.442466	1.42877	0.743836	0.79863	0.908219	1.1411	1.2521
1470069	1471046	+	325	CDS	A79E_1430	-	NADH-ubiquinone oxidoreductase chain H	0.842105	0.684211	0.684211	0.631579	0.473684	0.526316	0.942105	0.784211	0.784211	0.731579	0.573684	0.626316	1.2521
668965	669978	+	337	CDS	A79E_0647	-	YgjD/Kae1/Qri7 family protein	0.2	0.15	0.05	0.3	0.2	0.1	0.3	0.25	0.15	0.4	0.3	0.2	1.25
4143352	4144170	+	272	CDS	A79E_3902	-	Sugar phosphate isomerases/epimerase	0.1	0.4	0	0.4	0.2	0.3	0.2	0.5	0.1	0.5	0.3	0.4	1.25
2474070	2475215	+	381	CDS	A79E_2320	-	ABC transporter, periplasmic spermidine putrescine-binding protein PotD	0.133333	0.566667	0.2	0.233333	0.3	0.433333	0.233333	0.666667	0.3	0.333333	0.4	0.533333	1.25
2292537	2293574	+	345	CDS	A79E_2136	-	ABC-type nitrate/sulfonate/bicarbonate transport systems, periplasmic component	0.52381	0.857143	0	0.619048	1.04762	0.666667	0.62381	0.957143	0.1	0.719048	1.14762	0.766667	1.24845
2044603	2046285	+	560	CDS	A79E_1895	-	Cell division protein FtsI	0.097561	0.268293	0.097561	0.195122	0.170732	0.195122	0.197561	0.368293	0.197561	0.295122	0.270732	0.295122	1.24793
78396	78866	+	156	CDS	A79E_0076	-	hypothetical protein	0	0.818182	0.181818	0.272727	0.363636	0.636364	0.1	0.918182	0.281818	0.372727	0.463636	0.736364	1.24691
1015125	1015442	+	105	CDS	A79E_0988	-	Cell division protein FtsB	0.0909091	0.363636	0	0.181818	0	0.272727	0.190909	0.463636	0.1	0.281818	0.1	0.372727	1.2439
2499251	2500258	+	335	CDS	A79E_2347	-	Bacterial luciferase family protein YtmO	0.833333	0.75	0.583333	0.583333	0.333333	0.583333	0.933333	0.85	0.683333	0.683333	0.433333	0.683333	1.2439
5023380	5024393	+	337	CDS	A79E_4733	-	Transcriptional regulator, LacI family	0.25	0.75	0.0833333	0.5	0.166667	0.583333	0.35	0.85	0.183333	0.6	0.266667	0.683333	1.2439
2231821	2232654	-	277	CDS	A79E_2078	-	hypothetical protein	0.190476	0.142857	0.047619	0.761905	0.666667	0.0952381	0.290476	0.242857	0.147619	0.861905	0.766667	0.195238	1.2439
4197788	4198597	+	269	CDS	A79E_3956	-	Pyrroline-5-carboxylate reductase	0.333333	0.142857	0.142857	0.0952381	0.285714	0.0952381	0.433333	0.242857	0.242857	0.195238	0.385714	0.195238	1.2439
3553110	3553778	+	222	CDS	A79E_3346	-	Arginine ABC transporter, permease protein ArtM	0.846154	1.07692	0.576923	0.384615	0.884615	0.846154	0.946154	1.17692	0.676923	0.484615	0.984615	0.946154	1.2439
842990	843715	+	241	CDS	A79E_0827	-	hypothetical protein	0.666667	1.03704	0.703704	0.555556	0.407407	0.814815	0.766667	1.13704	0.803704	0.655556	0.507407	0.914815	1.24291
1055433	1057490	-	685	CDS	A79E_1028	-	Formate hydrogenlyase transcriptional activator	0.911765	1.41176	1.14706	1.02941	1.35294	1.11765	1.01176	1.51176	1.24706	1.12941	1.45294	1.21765	1.24155
3105332	3107650	+	772	CDS	A79E_2936	-	Ferrichrome-iron receptor	0.34375	0.703125	0.40625	0.75	0.59375	0.546875	0.44375	0.803125	0.50625	0.85	0.69375	0.646875	1.24155
1330526	1331401	+	291	CDS	A79E_1291	-	YpfJ protein, zinc metalloprotease superfamily	1.04545	1.77273	0.636364	1.31818	1.04545	1.40909	1.14545	1.87273	0.736364	1.41818	1.14545	1.50909	1.24096
2613009	2613128	-	39	CDS	A79E_2453	-	hypothetical protein	0.666667	3.33333	1.33333	3	0	2.66667	0.766667	3.43333	1.43333	3.1	0.1	2.76667	1.24096
2083275	2085020	-	581	CDS	A79E_1932	-	Trehalase	0.96875	1.1875	0.75	1.1875	0.90625	0.9375	1.06875	1.2875	0.85	1.2875	1.00625	1.0375	1.24096
137527	139179	-	550	CDS	A79E_0134	-	Phosphopantothenoylcysteine decarboxylase	0	0.0238095	0	0	0.047619	0	0.1	0.12381	0.1	0.1	0.147619	0.1	1.2381
2863130	2864080	+	316	CDS	A79E_2712	-	Protein ydgH precursor	1.25	1.2	0.5	1.25	0.75	0.95	1.35	1.3	0.6	1.35	0.85	1.05	1.2381
4239259	4239801	-	180	CDS	A79E_4000	-	putative regulator of CFA/I fimbriae	0.0625	0.0625	0.09375	0.0625	0.0625	0.03125	0.1625	0.1625	0.19375	0.1625	0.1625	0.13125	1.2381
5349841	5350833	-	330	CDS	A79E_5041	-	Aspartate-ammonia ligase	0.9375	0.875	0.8125	0.9375	0.8125	0.6875	1.0375	0.975	0.9125	1.0375	0.9125	0.7875	1.2381
163935	164186	+	83	CDS	A79E_0161	-	Glutaredoxin 3 (Grx3)	4.33333	1.66667	2.33333	2	3.33333	1.33333	4.43333	1.76667	2.43333	2.1	3.43333	1.43333	1.23256
2753885	2754847	-	320	CDS	A79E_2598	-	4-hydroxythreonine-4-phosphate dehydrogenase	0.478261	0.826087	0.913043	0.782609	0.913043	0.652174	0.578261	0.926087	1.01304	0.882609	1.01304	0.752174	1.23121
752069	752770	-	233	CDS	A79E_0733	-	Hypothetical protein YggS	1.4	1.5	0.7	1.1	1.2	1.2	1.5	1.6	0.8	1.2	1.3	1.3	1.23077
2282876	2283892	+	338	CDS	A79E_2127	-	4-hydroxy-2-oxovalerate aldolase	1.21429	1.42857	0.571429	1.28571	1	1.14286	1.31429	1.52857	0.671429	1.38571	1.1	1.24286	1.22989
5040635	5041348	-	237	CDS	A79E_4748	-	NMN phosphatase	1.14286	1.42857	0.714286	0.571429	0.857143	1.14286	1.24286	1.52857	0.814286	0.671429	0.957143	1.24286	1.22989
1968179	1968847	+	222	CDS	A79E_1815	-	Cystine ABC transporter, permease protein	0.894737	1.31579	1.31579	0.684211	0.736842	1.05263	0.994737	1.41579	1.41579	0.784211	0.836842	1.15263	1.22831
230097	230636	+	179	CDS	A79E_0222	-	hypothetical protein	0.5	1.25	0.25	2	0.25	1	0.6	1.35	0.35	2.1	0.35	1.1	1.22727
2862588	2862731	+	47	CDS	A79E_2709	-	hypothetical protein	0	1.25	0.25	0.25	0.25	1	0.1	1.35	0.35	0.35	0.35	1.1	1.22727
2698829	2699527	-	232	CDS	A79E_2538	-	HTH-type transcriptional regulator YidP	0.26087	0.608696	0.434783	0.347826	0.217391	0.478261	0.36087	0.708696	0.534783	0.447826	0.317391	0.578261	1.22556
2906773	2908152	+	459	CDS	A79E_2753	-	hypothetical protein	0.241379	0.275862	0.172414	0.275862	0.275862	0.206897	0.341379	0.375862	0.272414	0.375862	0.375862	0.306897	1.22472
2569466	2571643	-	725	CDS	A79E_2417	-	Catalase	0.515152	0.727273	0.666667	0.909091	0.424242	0.575758	0.615152	0.827273	0.766667	1.00909	0.524242	0.675758	1.22422
5112642	5114174	+	510	CDS	A79E_4818	-	diguanylate cyclase/phosphodiesterase	0.477273	0.522727	0.681818	0.795455	0.363636	0.409091	0.577273	0.622727	0.781818	0.895455	0.463636	0.509091	1.22321
3966093	3966482	-	129	CDS	A79E_3732	-	hypothetical protein	0.6	1	0.2	0.8	1.4	0.8	0.7	1.1	0.3	0.9	1.5	0.9	1.22222
5138385	5139894	-	1510	RNA	A79E_4842	-	small subunit ribosomal RNA	0	0.0222222	0	0	0	0	0.1	0.122222	0.1	0.1	0.1	0.1	1.22222
1320041	1321327	+	428	CDS	A79E_1279	-	Uracil permease	0.513514	0.648649	0.162162	0.540541	0.405405	0.513514	0.613514	0.748649	0.262162	0.640541	0.505405	0.613514	1.22026
4911355	4912866	-	503	CDS	A79E_4627	-	hypothetical protein YjeF	0.16	0.8	0.24	0.4	0.4	0.64	0.26	0.9	0.34	0.5	0.5	0.74	1.21622
4926664	4927398	+	244	CDS	A79E_4640	-	Succinate dehydrogenase iron-sulfur protein	1.16667	1.77778	0.722222	1.61111	0.833333	1.44444	1.26667	1.87778	0.822222	1.71111	0.933333	1.54444	1.21583
2905691	2906776	+	361	CDS	A79E_2752	-	HlyD family secretion protein	0.217391	0.391304	0	0.478261	0.434783	0.304348	0.317391	0.491304	0.1	0.578261	0.534783	0.404348	1.21505
2293555	2294550	+	331	CDS	A79E_2137	-	Alkanesulfonates transport system permease protein	0.384615	0.769231	0.538462	0.769231	0.538462	0.615385	0.484615	0.869231	0.638462	0.869231	0.638462	0.715385	1.21505
3122234	3123580	-	448	CDS	A79E_2952	-	Chitobiose-specific 6-phospho-beta-glucosidase ChbF	0.166667	0.527778	0.222222	0.416667	0.5	0.416667	0.266667	0.627778	0.322222	0.516667	0.6	0.516667	1.21505
5318272	5319681	+	469	CDS	A79E_5013	-	Nitrogen regulation protein NR(I)	0.8	0.466667	0.233333	0.3	0.1	0.366667	0.9	0.566667	0.333333	0.4	0.2	0.466667	1.21429
5252166	5253053	-	295	CDS	A79E_4949	-	5,10-methylenetetrahydrofolate reductase	1.41176	1.23529	1.70588	2.64706	1.88235	1	1.51176	1.33529	1.80588	2.74706	1.98235	1.1	1.2139
1321450	1322127	+	225	CDS	A79E_1280	-	Chromosomal replication initiator protein DnaA	0.764706	0.235294	0.352941	0.176471	0.235294	0.176471	0.864706	0.335294	0.452941	0.276471	0.335294	0.276471	1.21277
5276942	5277976	+	344	CDS	A79E_4971	-	L-rhamnose-proton symporter	1.54545	2.5	1.86364	1.5	2.13636	2.04545	1.64545	2.6	1.96364	1.6	2.23636	2.14545	1.21186
2064694	2065821	+	375	CDS	A79E_1912	-	Ribonuclease D	0.136364	0.681818	0.409091	0.318182	0.636364	0.545455	0.236364	0.781818	0.509091	0.418182	0.736364	0.645455	1.21127
5074478	5075353	-	291	CDS	A79E_4783	-	Ribosomal large subunit pseudouridine synthase F	1	1.58824	1.82353	1.29412	1.76471	1.29412	1.1	1.68824	1.92353	1.39412	1.86471	1.39412	1.21097
4063007	4064311	-	434	CDS	A79E_3823	-	Inosine-guanosine kinase	0.878788	1.12121	0.818182	1	1.27273	0.909091	0.978788	1.22121	0.918182	1.1	1.37273	1.00909	1.21021
1670961	1672475	+	504	CDS	A79E_1595	-	hypothetical protein	0.0943396	0.226415	0.169811	0.207547	0.150943	0.169811	0.19434	0.326415	0.269811	0.307547	0.250943	0.269811	1.20979
5063452	5064342	+	296	CDS	A79E_4771	-	Permease protein MalG	1.47368	1.42105	0.894737	0.736842	1.42105	1.15789	1.57368	1.52105	0.994737	0.836842	1.52105	1.25789	1.20921
835967	836575	-	202	CDS	A79E_0820	-	type 1 fimbriae regulatory protein FimE	0.0555556	0.222222	0.111111	0.111111	0.0555556	0.166667	0.155556	0.322222	0.211111	0.211111	0.155556	0.266667	1.20833
3645950	3646462	-	170	CDS	A79E_3431	-	Molybdenum cofactor biosynthesis protein MoaB	0.25	0.625	0.25	0.125	0.5	0.5	0.35	0.725	0.35	0.225	0.6	0.6	1.20833
5211035	5213056	-	673	CDS	A79E_4912	-	ATP-dependent DNA helicase Rep	0	0.0208333	0.0208333	0.0208333	0	0	0.1	0.120833	0.120833	0.120833	0.1	0.1	1.20833
4872095	4872652	+	185	CDS	A79E_4586	-	Protein ytfJ precursor	0.647059	0.588235	0.294118	0.529412	0.705882	0.470588	0.747059	0.688235	0.394118	0.629412	0.805882	0.570588	1.20619
3516755	3520990	-	1411	CDS	A79E_3317	-	Cell division protein FtsK	0.0515464	0.0206186	0	0.0103093	0	0	0.151546	0.120619	0.1	0.110309	0.1	0.1	1.20619
2049514	2050314	-	266	CDS	A79E_1899	-	PTS system, mannose-specific IIC component	1.26087	1.17391	0.565217	1.13043	1.13043	0.956522	1.36087	1.27391	0.665217	1.23043	1.23043	1.05652	1.20576
4416031	4416891	+	286	CDS	A79E_4171	-	Spermidine synthase	0.478261	1.17391	0.521739	0.73913	0.913043	0.956522	0.578261	1.27391	0.621739	0.83913	1.01304	1.05652	1.20576
2113535	2114017	-	160	CDS	A79E_1960	-	Putative cold-shock protein	1.125	1.375	0.75	1.1875	0.625	1.125	1.225	1.475	0.85	1.2875	0.725	1.225	1.20408
3797154	3797537	+	127	CDS	A79E_3582	-	Protein crcB	0.555556	0.555556	0.111111	0.222222	0.555556	0.444444	0.655556	0.655556	0.211111	0.322222	0.655556	0.544444	1.20408
4107403	4108266	+	287	CDS	A79E_3868	-	Acyl-CoA thioesterase II	0.529412	0.941176	0.705882	0.411765	0.705882	0.764706	0.629412	1.04118	0.805882	0.511765	0.805882	0.864706	1.20408
1687366	1688772	+	468	CDS	A79E_1608	-	6-phosphogluconate dehydrogenase, decarboxylating	0.391304	0.413043	0.217391	0.586957	0.282609	0.326087	0.491304	0.513043	0.317391	0.686957	0.382609	0.426087	1.20408
389954	391198	+	414	CDS	A79E_0349	-	Type IV pilus biogenesis protein PilQ	0.105263	0.210526	0.157895	0.105263	0.105263	0.157895	0.205263	0.310526	0.257895	0.205263	0.205263	0.257895	1.20408
1334465	1335592	-	375	CDS	A79E_1295	-	N-succinyl-L,L-diaminopimelate desuccinylase	0.157895	0.210526	0.105263	0.210526	0.157895	0.157895	0.257895	0.310526	0.205263	0.310526	0.257895	0.257895	1.20408
741504	742715	-	403	CDS	A79E_0721	-	Membrane-bound lytic murein transglycosylase C precursor	1	2.34483	1.51724	2.65517	2.27586	1.93103	1.1	2.44483	1.61724	2.75517	2.37586	2.03103	1.20374
43905	45008	-	367	CDS	A79E_0044	-	2-aminoethylphosphonate:pyruvate aminotransferase	0.428571	0.535714	0.357143	0.964286	0.857143	0.428571	0.528571	0.635714	0.457143	1.06429	0.957143	0.528571	1.2027
2262602	2263822	+	406	CDS	A79E_2106	-	Cysteine desulfurase	0.315789	0.526316	0.157895	0.421053	0.0526316	0.421053	0.415789	0.626316	0.257895	0.521053	0.152632	0.521053	1.20202
2532528	2535575	+	1015	CDS	A79E_2378	-	Formate dehydrogenase N alpha subunit	0.578947	0.842105	0.381579	0.671053	0.526316	0.684211	0.678947	0.942105	0.481579	0.771053	0.626316	0.784211	1.20134
2626874	2627659	+	261	CDS	A79E_2468	-	ABC-type amino acid transport/signal transduction systems, periplasmic component/domain protein	0.210526	0.842105	0.684211	0.842105	0.684211	0.684211	0.310526	0.942105	0.784211	0.942105	0.784211	0.784211	1.20134
2275485	2276543	-	352	CDS	A79E_2120	-	Iron(III) ABC transporter, solute-binding protein	1.63158	1.47368	0.526316	0.473684	1.42105	1.21053	1.73158	1.57368	0.626316	0.573684	1.52105	1.31053	1.2008
1364407	1365306	-	299	CDS	A79E_1321	-	Coproporphyrinogen III oxidase, aerobic	0.85	1.1	0.2	1	1.05	0.9	0.95	1.2	0.3	1.1	1.15	1	1.2
2451945	2453288	+	447	CDS	A79E_2301	-	Putative cytoplasmic protein	0.4	0.2	0.15	0.25	0.05	0.15	0.5	0.3	0.25	0.35	0.15	0.25	1.2
623471	625492	-	673	CDS	A79E_0607	-	2,4-dienoyl-CoA reductase	0.390244	0.487805	0.439024	0.780488	0.560976	0.390244	0.490244	0.587805	0.539024	0.880488	0.660976	0.490244	1.199
1396703	1397062	-	119	CDS	A79E_1359	-	hypothetical protein	1.28571	2.5	1.42857	1.28571	1.28571	2.07143	1.38571	2.6	1.52857	1.38571	1.38571	2.17143	1.19737
1262579	1263709	+	376	CDS	A79E_1232	-	putative 3-phenylpropionic acid transporter	1.875	2.1875	1.625	1.9375	3.5	1.8125	1.975	2.2875	1.725	2.0375	3.6	1.9125	1.19608
1736614	1738497	+	627	CDS	A79E_1651	-	hypothetical protein	0.357143	1.53571	0.660714	0.857143	0.946429	1.26786	0.457143	1.63571	0.760714	0.957143	1.04643	1.36786	1.19582
4819567	4820331	-	254	CDS	A79E_4536	-	tRNA-(ms[2]io[6]A)-hydroxylase	0.928571	1.21429	0.428571	1.07143	1.35714	1	1.02857	1.31429	0.528571	1.17143	1.45714	1.1	1.19481
4318693	4319724	+	343	CDS	A79E_4077	-	Methionine ABC transporter ATP-binding protein	0.269231	0.846154	0.346154	0.884615	0.730769	0.692308	0.369231	0.946154	0.446154	0.984615	0.830769	0.792308	1.19417
3846288	3847139	-	283	CDS	A79E_3627	-	Isochorismatase	0.533333	1.13333	0.533333	0.533333	0.466667	0.933333	0.633333	1.23333	0.633333	0.633333	0.566667	1.03333	1.19355
4119007	4119408	-	133	CDS	A79E_3878	-	4-hydroxybenzoyl-CoA thioesterase family active site protein	0.166667	0.416667	0.25	0.0833333	0.333333	0.333333	0.266667	0.516667	0.35	0.183333	0.433333	0.433333	1.19231
608945	609730	-	261	CDS	A79E_0594	-	DedA family inner membrane protein YqjA	0.5	0.181818	0.409091	0.318182	0.409091	0.136364	0.6	0.281818	0.509091	0.418182	0.509091	0.236364	1.19231
3584884	3585804	-	306	CDS	A79E_3376	-	Dipeptide transport system permease protein DppB	1.53846	1.84615	1.30769	0.692308	1.61538	1.53846	1.63846	1.94615	1.40769	0.792308	1.71538	1.63846	1.18779
1395467	1396645	+	392	CDS	A79E_1358	-	Manganese transport protein MntH	0.5	1.03571	0.75	0.678571	0.714286	0.857143	0.6	1.13571	0.85	0.778571	0.814286	0.957143	1.18657
4982475	4983611	+	378	CDS	A79E_4696	-	Metal-dependent hydrolase	1.06667	1.6	1.26667	1.06667	1.2	1.33333	1.16667	1.7	1.36667	1.16667	1.3	1.43333	1.18605
3194745	3196253	+	502	CDS	A79E_3029	-	3-polyprenyl-4-hydroxybenzoate carboxy-lyase	0.21875	0.5	0.09375	0.375	0.34375	0.40625	0.31875	0.6	0.19375	0.475	0.44375	0.50625	1.18519
580904	581767	+	287	CDS	A79E_0559	-	rRNA small subunit methyltransferase I	0.315789	0.578947	0.842105	0.684211	0.315789	0.473684	0.415789	0.678947	0.942105	0.784211	0.415789	0.573684	1.18349
1010241	1011647	+	468	CDS	A79E_0983	-	Siroheme synthase / Precorrin-2 oxidase	0.473684	0.578947	0.263158	0.263158	1.10526	0.473684	0.573684	0.678947	0.363158	0.363158	1.20526	0.573684	1.18349
3609688	3610800	-	370	CDS	A79E_3394	-	Putative membrane protein	0.473684	0.578947	0.157895	0.421053	0.526316	0.473684	0.573684	0.678947	0.257895	0.521053	0.626316	0.573684	1.18349
2915695	2917011	-	438	CDS	A79E_2760	-	Phenylacetate-coenzyme A ligase	0.285714	0.821429	0.464286	0.535714	0.607143	0.678571	0.385714	0.921429	0.564286	0.635714	0.707143	0.778571	1.18349
1425601	1427589	-	662	CDS	A79E_1386	-	5-methylaminomethyl-2-thiouridine-forming enzyme mnmC	0.310345	0.344828	0.206897	0.241379	0.448276	0.275862	0.410345	0.444828	0.306897	0.341379	0.548276	0.375862	1.18349
696844	698739	+	631	CDS	A79E_0678	-	Topoisomerase IV subunit B	0.0571429	0.0857143	0	0.0571429	0.0285714	0.0571429	0.157143	0.185714	0.1	0.157143	0.128571	0.157143	1.18182
2380362	2381333	-	323	CDS	A79E_2224	-	Oligopeptide transport ATP-binding protein OppF	0.722222	1.72222	1.55556	0.944444	0.611111	1.44444	0.822222	1.82222	1.65556	1.04444	0.711111	1.54444	1.17986
4215411	4216373	-	320	CDS	A79E_3974	-	Taurine-binding periplasmic protein TauA	1.15789	1.63158	0.684211	1.52632	1.73684	1.36842	1.25789	1.73158	0.784211	1.62632	1.83684	1.46842	1.17921
2667739	2668188	+	149	CDS	A79E_2509	-	hypothetical protein	1	0.923077	0.153846	0.846154	0.0769231	0.769231	1.1	1.02308	0.253846	0.946154	0.176923	0.869231	1.17699
4101617	4102444	+	275	CDS	A79E_3860	-	Inner membrane protein	0.846154	0.923077	0.769231	0.846154	0.615385	0.769231	0.946154	1.02308	0.869231	0.946154	0.715385	0.869231	1.17699
3775884	3777554	+	556	CDS	A79E_3562	-	hypothetical protein	0	0.0425532	0.0212766	0	0.0212766	0.0212766	0.1	0.142553	0.121277	0.1	0.121277	0.121277	1.17544
309906	310256	+	116	CDS	A79E_0281	-	Putative receptor	0.428571	0.857143	0.571429	0.714286	1.57143	0.714286	0.528571	0.957143	0.671429	0.814286	1.67143	0.814286	1.17544
2416584	2418608	-	674	CDS	A79E_2264	-	hypothetical protein	0.238095	0.380952	0.285714	0.190476	0.333333	0.309524	0.338095	0.480952	0.385714	0.290476	0.433333	0.409524	1.17442
898739	901624	+	961	CDS	A79E_0880	-	Protease III precursor	1.05882	1.08824	0.867647	0.911765	1.42647	0.911765	1.15882	1.18824	0.967647	1.01176	1.52647	1.01176	1.17442
2670119	2671339	+	406	CDS	A79E_2512	-	Phosphoglycerate transport regulatory protein PgtC	0.807692	1.46154	0.692308	0.538462	1.07692	1.23077	0.907692	1.56154	0.792308	0.638462	1.17692	1.33077	1.17341
4863431	4867207	-	1258	CDS	A79E_4581	-	hypothetical protein YtfN	0.631579	0.614035	0.45614	0.649123	0.649123	0.508772	0.731579	0.714035	0.55614	0.749123	0.749123	0.608772	1.17291
3047457	3047816	-	119	CDS	A79E_2879	-	Phage shock protein C	0.375	0.75	0.375	0.125	0.75	0.625	0.475	0.85	0.475	0.225	0.85	0.725	1.17241
4863084	4863374	-	96	CDS	A79E_4580	-	YtfP	2.27273	3.63636	1.90909	3.45455	2.36364	3.09091	2.37273	3.73636	2.00909	3.55455	2.46364	3.19091	1.17094
4989376	4990374	+	332	CDS	A79E_4702	-	Ribose ABC transport system, permease protein RbsC	1.2	2.2	2.8	2.46667	2.53333	1.86667	1.3	2.3	2.9	2.56667	2.63333	1.96667	1.16949
925509	927173	-	554	CDS	A79E_0904	-	Propanediol dehydratase large subunit	0.025641	0.0769231	0.025641	0.0512821	0.0512821	0.0512821	0.125641	0.176923	0.125641	0.151282	0.151282	0.151282	1.16949
365378	366694	-	438	CDS	A79E_0328	-	High-affinity gluconate transporter GntT	1.46667	2	1.73333	1.6	2.03333	1.7	1.56667	2.1	1.83333	1.7	2.13333	1.8	1.16667
2920080	2920868	-	262	CDS	A79E_2764	-	Phenylacetate degradation enoyl-CoA hydratase PaaB	0.3	0.6	0	0.3	0.4	0.5	0.4	0.7	0.1	0.4	0.5	0.6	1.16667
2418608	2419504	-	298	CDS	A79E_2265	-	Fusaric acid resistance protein fusE	0.05	0.25	0.05	0.3	0.15	0.2	0.15	0.35	0.15	0.4	0.25	0.3	1.16667
2369958	2370851	-	297	CDS	A79E_2214	-	Flavodoxin reductases (ferredoxin-NADPH reductases) family 1	0.1	0.133333	0.0333333	0.0333333	0	0.1	0.2	0.233333	0.133333	0.133333	0.1	0.2	1.16667
2389148	2389783	+	211	CDS	A79E_2233	-	Carbonic anhydrase	0.545455	0.545455	0.727273	0.545455	0.181818	0.454545	0.645455	0.645455	0.827273	0.645455	0.281818	0.554545	1.16393
1450548	1452695	-	715	CDS	A79E_1414	-	Phosphate acetyltransferase	0.419355	0.129032	0.0645161	0.129032	0	0.0967742	0.519355	0.229032	0.164516	0.229032	0.1	0.196774	1.16393
2596703	2597815	+	370	CDS	A79E_2439	-	hypothetical protein	0.225806	0.129032	0.0322581	0.0645161	0.193548	0.0967742	0.325806	0.229032	0.132258	0.164516	0.293548	0.196774	1.16393
796245	796973	-	242	CDS	A79E_0776	-	Phosphosugar-binding transcriptional regulator, RpiR family	1.2	1.04	0.88	1.24	0.76	0.88	1.3	1.14	0.98	1.34	0.86	0.98	1.16327
3017938	3019332	+	464	CDS	A79E_2853	-	hypothetical protein	1.18519	1.22222	0.777778	1.40741	2	1.03704	1.28519	1.32222	0.877778	1.50741	2.1	1.13704	1.16287
792150	794159	-	669	CDS	A79E_0773	-	Membrane protein, suppressor for copper-sensitivity ScsB	0.638889	0.694444	0.611111	0.555556	1.16667	0.583333	0.738889	0.794444	0.711111	0.655556	1.26667	0.683333	1.1626
3910974	3911693	+	239	CDS	A79E_3683	-	hypothetical protein	1.70588	1.58824	1.58824	2	2.17647	1.35294	1.80588	1.68824	1.68824	2.1	2.27647	1.45294	1.16194
534160	535008	+	282	CDS	A79E_0508	-	putative ABC transporter, ATP-binding protein YrbF	2	1.5	1.11111	1.72222	1.72222	1.27778	2.1	1.6	1.21111	1.82222	1.82222	1.37778	1.16129
1967177	1968163	+	328	CDS	A79E_1814	-	D-cysteine desulfhydrase	0.272727	0.227273	0.0909091	0.136364	0.272727	0.181818	0.372727	0.327273	0.190909	0.236364	0.372727	0.281818	1.16129
73744	74160	+	138	CDS	A79E_0071	-	putative acetyltransferase	0.333333	0.5	0.416667	0.916667	0.5	0.416667	0.433333	0.6	0.516667	1.01667	0.6	0.516667	1.16129
2031565	2034198	-	877	CDS	A79E_1883	-	Paraquat-inducible protein B	0.233333	0.383333	0.183333	0.333333	0.416667	0.316667	0.333333	0.483333	0.283333	0.433333	0.516667	0.416667	1.16
1454978	1455472	+	164	CDS	A79E_1417	-	yfbU	0.5	1.11111	0.333333	0.333333	0.833333	0.944444	0.6	1.21111	0.433333	0.433333	0.933333	1.04444	1.15957
5336662	5337363	+	233	CDS	A79E_5030	-	Transcriptional regulator, GntR family	0.736842	1.05263	1.15789	1.26316	1.47368	0.894737	0.836842	1.15263	1.25789	1.36316	1.57368	0.994737	1.15873
608243	608611	-	122	CDS	A79E_0592	-	Periplasmic protein YqjC	2.2	2.1	0.8	2	1.9	1.8	2.3	2.2	0.9	2.1	2	1.9	1.15789
1274752	1275024	+	90	CDS	A79E_1245	-	Ferredoxin, 2Fe-2S	0	1.75	0.25	0.5	0.5	1.5	0.1	1.85	0.35	0.6	0.6	1.6	1.15625
2722336	2723490	+	384	CDS	A79E_2563	-	Salicylate hydroxylase	0.214286	0.428571	0	0.5	0.428571	0.357143	0.314286	0.528571	0.1	0.6	0.528571	0.457143	1.15625
5164263	5165063	-	266	CDS	A79E_4865	-	Cof protein, HD superfamily hydrolase	1.40909	2.27273	1.27273	1.63636	2.04545	1.95455	1.50909	2.37273	1.37273	1.73636	2.14545	2.05455	1.15487
3430067	3430621	-	184	CDS	A79E_3245	-	hypothetical protein	0.466667	0.4	0.4	0.266667	0.466667	0.333333	0.566667	0.5	0.5	0.366667	0.566667	0.433333	1.15385
4195382	4195537	-	51	CDS	A79E_3952	-	Protein YaiA	0.6	1.4	1	0.8	1	1.2	0.7	1.5	1.1	0.9	1.1	1.3	1.15385
5129310	5130494	-	394	CDS	A79E_4830	-	Translation elongation factor Tu	0.612903	0.870968	0.483871	0.709677	0.225806	0.741935	0.712903	0.970968	0.583871	0.809677	0.325806	0.841935	1.15326
2232993	2235371	+	792	CDS	A79E_2080	-	Phosphoenolpyruvate synthase	1.13043	0.891304	0.76087	1.28261	0.695652	0.76087	1.23043	0.991304	0.86087	1.38261	0.795652	0.86087	1.15152
1962897	1963088	+	63	CDS	A79E_1809	-	DsrB protein	0.666667	1.16667	0.333333	0.666667	0.5	1	0.766667	1.26667	0.433333	0.766667	0.6	1.1	1.15152
2058887	2059231	-	114	CDS	A79E_1907	-	Putative translation initiation inhibitor	1.16667	1.16667	0.166667	1.33333	1.16667	1	1.26667	1.26667	0.266667	1.43333	1.26667	1.1	1.15152
3143186	3144493	+	435	CDS	A79E_2973	-	Putative thiosulfate sulfurtransferase ynjE	0.625	1.16667	0.375	0.75	0.833333	1	0.725	1.26667	0.475	0.85	0.933333	1.1	1.15152
4967191	4967496	+	101	CDS	A79E_4680	-	Chaperone-modulator protein CbpM	0.333333	1.16667	0.833333	1	0.333333	1	0.433333	1.26667	0.933333	1.1	0.433333	1.1	1.15152
4437743	4438636	+	297	CDS	A79E_4188	-	Quinolinate phosphoribosyltransferase	0.73913	1.56522	0.478261	1.21739	1.13043	1.34783	0.83913	1.66522	0.578261	1.31739	1.23043	1.44783	1.15015
3075220	3077892	-	890	CDS	A79E_2908	-	Aconitate hydratase	0.397059	0.352941	0.25	0.323529	0.279412	0.294118	0.497059	0.452941	0.35	0.423529	0.379412	0.394118	1.14925
4801783	4801944	+	53	CDS	A79E_4523	-	hypothetical protein	0.857143	1	1.14286	0.571429	0.428571	0.857143	0.957143	1.1	1.24286	0.671429	0.528571	0.957143	1.14925
4015619	4017004	-	461	CDS	A79E_3780	-	Cysteinyl-tRNA synthetase	0.0540541	0.108108	0.0810811	0.0810811	0.027027	0.0810811	0.154054	0.208108	0.181081	0.181081	0.127027	0.181081	1.14925
2410045	2410917	-	290	CDS	A79E_2255	-	Putative lipoprotein	0.36	0.52	0.12	0.36	0.16	0.44	0.46	0.62	0.22	0.46	0.26	0.54	1.14815
3452332	3453441	+	369	CDS	A79E_3265	-	Flavodoxin reductases (ferredoxin-NADPH reductases) family 1	0.88	0.84	0.44	0.64	0.96	0.72	0.98	0.94	0.54	0.74	1.06	0.82	1.14634
1014002	1014607	+	201	CDS	A79E_0986	-	Adenylylsulfate kinase	1.57143	2.14286	1.07143	1.64286	2.71429	1.85714	1.67143	2.24286	1.17143	1.74286	2.81429	1.95714	1.14599
3866127	3867077	+	316	CDS	A79E_3642	-	Putative transcriptional regulator	0.368421	0.736842	0.578947	0.473684	0.894737	0.631579	0.468421	0.836842	0.678947	0.573684	0.994737	0.731579	1.14388
4145877	4147055	+	392	CDS	A79E_3904	-	Oxidoreductase	1.13636	1.36364	1.36364	1.5	1.27273	1.18182	1.23636	1.46364	1.46364	1.6	1.37273	1.28182	1.14184
4399513	4400823	+	436	CDS	A79E_4153	-	Poly(A) polymerase	0.483871	0.16129	0.16129	0.0645161	0.322581	0.129032	0.583871	0.26129	0.26129	0.164516	0.422581	0.229032	1.14085
1284612	1286936	+	774	CDS	A79E_1252	-	Penicillin-insensitive transglycosylase	0.44186	0.465116	0.255814	0.232558	0.488372	0.395349	0.54186	0.565116	0.355814	0.332558	0.588372	0.495349	1.14085
1328442	1329476	+	344	CDS	A79E_1289	-	Outer membrane protein NlpB	0.5	0.916667	0.875	0.958333	1.375	0.791667	0.6	1.01667	0.975	1.05833	1.475	0.891667	1.14019
1381527	1382288	-	253	CDS	A79E_1340	-	Sulfate transporter, CysZ-type	0.565217	0.608696	0.434783	0.391304	1	0.521739	0.665217	0.708696	0.534783	0.491304	1.1	0.621739	1.13986
1062700	1064526	+	608	CDS	A79E_1037	-	Formate hydrogenlyase subunit 3	0.964286	1.35714	0.464286	0.892857	1.64286	1.17857	1.06429	1.45714	0.564286	0.992857	1.74286	1.27857	1.13966
1107981	1108511	-	176	CDS	A79E_1084	-	Transcription repressor	1.41667	0.583333	0.666667	0.583333	1.33333	0.5	1.51667	0.683333	0.766667	0.683333	1.43333	0.6	1.13889
1424678	1425226	+	182	CDS	A79E_1384	-	Putative transporting ATPase	0.166667	0.583333	0.5	0.75	0.5	0.5	0.266667	0.683333	0.6	0.85	0.6	0.6	1.13889
2757437	2758321	+	294	CDS	A79E_2601	-	Dihydrodipicolinate synthase	0	0.272727	0.454545	0.181818	0.954545	0.227273	0.1	0.372727	0.554545	0.281818	1.05455	0.327273	1.13889
506079	507206	+	375	CDS	A79E_0482	-	ATPase, AFG1 family	0.555556	0.814815	0.444444	0.222222	0.444444	0.703704	0.655556	0.914815	0.544444	0.322222	0.544444	0.803704	1.13825
633034	633921	+	295	CDS	A79E_0614	-	Autoinducer 2 (AI-2) aldolase LsrF	1.33333	1.09524	0.333333	0.714286	1.04762	0.952381	1.43333	1.19524	0.433333	0.814286	1.14762	1.05238	1.13575
802409	804142	+	577	CDS	A79E_0785	-	Single-stranded-DNA-specific exonuclease RecJ	0.178571	0.5	0.285714	0.25	0.321429	0.428571	0.278571	0.6	0.385714	0.35	0.421429	0.528571	1.13514
4229945	4230754	+	269	CDS	A79E_3991	-	ABC-type amino acid transport/signal transduction systems, periplasmic component/domain protein	1.38462	1.84615	1.30769	0.384615	0.384615	1.61538	1.48462	1.94615	1.40769	0.484615	0.484615	1.71538	1.13453
2274488	2275495	-	335	CDS	A79E_2119	-	ABC-type Fe3+-siderophore transport system, permease component	2.22222	1.77778	0.777778	1.11111	2.22222	1.55556	2.32222	1.87778	0.877778	1.21111	2.32222	1.65556	1.13423
825433	826458	-	341	CDS	A79E_0808	-	Inner membrane component of tripartite multidrug resistance system	0.642857	1.71429	1.5	1.64286	2.57143	1.5	0.742857	1.81429	1.6	1.74286	2.67143	1.6	1.13393
3802409	3803974	-	521	CDS	A79E_3589	-	Alkyl hydroperoxide reductase protein F	0.857143	0.628571	0.571429	0.742857	0.485714	0.542857	0.957143	0.728571	0.671429	0.842857	0.585714	0.642857	1.13333
1912470	1913447	-	325	CDS	A79E_1764	-	YhdH, a putative quinone oxidoreductase	0.125	0.4375	0.125	0.3125	0.5	0.375	0.225	0.5375	0.225	0.4125	0.6	0.475	1.13158
5199426	5200511	-	361	CDS	A79E_4902	-	UDP-N-acetylglucosamine 2-epimerase	0.269231	0.230769	0.115385	0.230769	0.153846	0.192308	0.369231	0.330769	0.215385	0.330769	0.253846	0.292308	1.13158
1662191	1662832	+	213	CDS	A79E_1589	-	Uridine kinase	1.84211	1.26316	1.15789	1.63158	1.47368	1.10526	1.94211	1.36316	1.25789	1.73158	1.57368	1.20526	1.131
2737874	2739061	+	395	CDS	A79E_2580	-	Transporter, putative	0.424242	0.424242	0.30303	0.30303	0.151515	0.363636	0.524242	0.524242	0.40303	0.40303	0.251515	0.463636	1.13072
5380326	5381504	-	392	CDS	A79E_5073	-	Putative transport protein	0.733333	0.766667	0.9	0.5	0.933333	0.666667	0.833333	0.866667	1	0.6	1.03333	0.766667	1.13043
4463247	4465013	-	588	CDS	A79E_4213	-	Cell division protein FtsI	0	0.0298507	0	0.0149254	0.0149254	0.0149254	0.1	0.129851	0.1	0.114925	0.114925	0.114925	1.12987
1278599	1279456	-	285	CDS	A79E_1250	-	Thiosulfate sulfurtransferase, rhodanese	0.352941	0.411765	0.117647	0.235294	0.470588	0.352941	0.452941	0.511765	0.217647	0.335294	0.570588	0.452941	1.12987
4888688	4889155	-	155	CDS	A79E_4605	-	Ascorbate-specific PTS system, EIIA component	0.714286	1.14286	1	0.857143	0.857143	1	0.814286	1.24286	1.1	0.957143	0.957143	1.1	1.12987
1078042	1079175	-	377	CDS	A79E_1051	-	Nitric oxide reductase FlRd-NAD(+) reductase	0.107143	0.214286	0.0357143	0.214286	0.0357143	0.178571	0.207143	0.314286	0.135714	0.314286	0.135714	0.278571	1.12821
690664	691824	-	386	CDS	A79E_0671	-	putative glutathionylspermidine synthase	0.875	1	0.333333	0.791667	0.875	0.875	0.975	1.1	0.433333	0.891667	0.975	0.975	1.12821
2066172	2066984	-	270	CDS	A79E_1914	-	Septum site-determining protein MinD	0.444444	0.388889	0.0555556	0.388889	0.0555556	0.333333	0.544444	0.488889	0.155556	0.488889	0.155556	0.433333	1.12821
4793355	4794179	+	274	CDS	A79E_4516	-	3',5'-cyclic-nucleotide phosphodiesterase	0.733333	1.66667	1.06667	0.6	1.4	1.46667	0.833333	1.76667	1.16667	0.7	1.5	1.56667	1.12766
5296940	5297377	-	145	CDS	A79E_4990	-	Ascorbate-specific PTS system, EIIA component	1.6	1.66667	0.6	0.866667	0.733333	1.46667	1.7	1.76667	0.7	0.966667	0.833333	1.56667	1.12766
479787	481256	+	489	CDS	A79E_0458	-	Cytoplasmic axial filament protein CafA and Ribonuclease G	0.666667	0.688889	0.555556	0.555556	0.6	0.6	0.766667	0.788889	0.655556	0.655556	0.7	0.7	1.12698
3109808	3110551	+	247	CDS	A79E_2940	-	Membrane protein YciC, linked to IspA	0.666667	0.888889	0.333333	0.5	0.777778	0.777778	0.766667	0.988889	0.433333	0.6	0.877778	0.877778	1.12658
1625995	1626996	+	333	CDS	A79E_1562	-	Ribitol operon repressor	0.275862	0.206897	0.241379	0.793103	0.344828	0.172414	0.375862	0.306897	0.341379	0.893103	0.444828	0.272414	1.12658
271428	272576	-	382	CDS	A79E_0248	-	hypothetical protein	0.555556	1.88889	0.555556	2	1.11111	1.66667	0.655556	1.98889	0.655556	2.1	1.21111	1.76667	1.12579
274804	275646	-	280	CDS	A79E_0251	-	hypothetical protein	0.952381	0.761905	0.333333	0.619048	0.52381	0.666667	1.05238	0.861905	0.433333	0.719048	0.62381	0.766667	1.12422
3988424	3989344	-	306	CDS	A79E_3754	-	Inosose dehydratase	0.142857	0.333333	0.047619	0.52381	0.333333	0.285714	0.242857	0.433333	0.147619	0.62381	0.433333	0.385714	1.12346
3360573	3361478	-	301	CDS	A79E_3178	-	Transcriptional regulator, LysR family	0.909091	0.727273	0.0909091	0.454545	0.363636	0.636364	1.00909	0.827273	0.190909	0.554545	0.463636	0.736364	1.12346
2928024	2930291	+	755	CDS	A79E_2773	-	Monoamine oxidase	0.553571	0.714286	0.571429	0.660714	0.589286	0.625	0.653571	0.814286	0.671429	0.760714	0.689286	0.725	1.12315
3551656	3552387	+	243	CDS	A79E_3344	-	Arginine ABC transporter, periplasmic arginine-binding protein ArtI	1.15385	1.30769	1.38462	0.461538	1.76923	1.15385	1.25385	1.40769	1.48462	0.561538	1.86923	1.25385	1.1227
4397970	4398425	+	151	CDS	A79E_4151	-	C4-type zinc finger protein, DksA/TraR family	1.33333	0.666667	1.08333	0.333333	0.833333	0.583333	1.43333	0.766667	1.18333	0.433333	0.933333	0.683333	1.12195
3966754	3967872	+	372	CDS	A79E_3734	-	Solute-binding periplasmic protein of iron/siderophore ABC transporter	1.15789	1.84211	0.105263	1.36842	1.10526	1.63158	1.25789	1.94211	0.205263	1.46842	1.20526	1.73158	1.12158
3326306	3327145	-	279	CDS	A79E_3142	-	Phosphate:acyl-ACP acyltransferase PlsX	0.538462	0.615385	0.538462	0.692308	0.538462	0.538462	0.638462	0.715385	0.638462	0.792308	0.638462	0.638462	1.12048
3180310	3180756	+	148	CDS	A79E_3011	-	Putative inner membrane protein	1.28571	2.57143	1.71429	1.57143	1.57143	2.28571	1.38571	2.67143	1.81429	1.67143	1.67143	2.38571	1.11976
3199379	3200389	-	336	CDS	A79E_3035	-	putative Cytochrome bd2, subunit II	1	0.944444	0.888889	1	0.722222	0.833333	1.1	1.04444	0.988889	1.1	0.822222	0.933333	1.11905
2529133	2529618	+	161	CDS	A79E_2374	-	Benzoate 1,2-dioxygenase beta subunit	0.5	0.571429	1.07143	0.571429	0.357143	0.5	0.6	0.671429	1.17143	0.671429	0.457143	0.6	1.11905
3137861	3138517	+	218	CDS	A79E_2968	-	DedA family inner membrane protein YdjX	0.428571	0.571429	0.285714	0.285714	0.214286	0.5	0.528571	0.671429	0.385714	0.385714	0.314286	0.6	1.11905
1979404	1980042	+	212	CDS	A79E_1831	-	putative 4-deoxy-L-threo-5-hexosulose-uronate ketol-isomerase	0.266667	0.533333	0	0.4	0.533333	0.466667	0.366667	0.633333	0.1	0.5	0.633333	0.566667	1.11765
1918928	1919869	+	313	CDS	A79E_1770	-	L,D-transpeptidase ErfK	0.32	0.28	0.32	0.2	0.24	0.24	0.42	0.38	0.42	0.3	0.34	0.34	1.11765
554234	555577	-	447	CDS	A79E_0531	-	Argininosuccinate synthase	0.861111	0.694444	0.75	1.36111	1.22222	0.611111	0.961111	0.794444	0.85	1.46111	1.32222	0.711111	1.11719
2538989	2540686	-	565	CDS	A79E_2383	-	NAD-dependent malic enzyme	0.365854	0.365854	0.341463	0.414634	0.707317	0.317073	0.465854	0.465854	0.441463	0.514634	0.807317	0.417073	1.11696
576025	577065	+	346	CDS	A79E_0554	-	protein yraQ	0.52381	0.809524	0.857143	0.619048	0.857143	0.714286	0.62381	0.909524	0.957143	0.719048	0.957143	0.814286	1.11696
4604901	4605962	-	353	CDS	A79E_4343	-	Glucosamine-fructose-6-phosphate aminotransferase	0.225806	0.516129	0.290323	0.387097	0.419355	0.451613	0.325806	0.616129	0.390323	0.487097	0.519355	0.551613	1.11696
2950198	2951181	-	327	CDS	A79E_2792	-	hypothetical protein	0.727273	0.772727	0.363636	0.545455	0.681818	0.681818	0.827273	0.872727	0.463636	0.645455	0.781818	0.781818	1.11628
3312203	3313213	-	336	CDS	A79E_3126	-	Beta N-acetyl-glucosaminidase	0.625	0.5	0.25	0	0.1875	0.4375	0.725	0.6	0.35	0.1	0.2875	0.5375	1.11628
1649563	1652685	-	1040	CDS	A79E_1580	-	Multidrug transporter MdtB	1.4375	1.3125	0.4375	1.10417	1.89583	1.16667	1.5375	1.4125	0.5375	1.20417	1.99583	1.26667	1.11513
4679394	4680656	+	420	CDS	A79E_4419	-	Cobalt/zinc/cadmium efflux RND transporter, membrane fusion protein, CzcB family	0.617647	0.470588	0.352941	0.235294	0.647059	0.411765	0.717647	0.570588	0.452941	0.335294	0.747059	0.511765	1.11494
2306292	2306684	-	130	CDS	A79E_2149	-	Lactoylglutathione lyase	1	1.28571	0.857143	1.28571	1.57143	1.14286	1.1	1.38571	0.957143	1.38571	1.67143	1.24286	1.11494
2067008	2067706	-	232	CDS	A79E_1915	-	Septum site-determining protein MinC	0.695652	1.17391	1.08696	1	0.434783	1.04348	0.795652	1.27391	1.18696	1.1	0.534783	1.14348	1.11407
1960563	1962242	+	559	CDS	A79E_1807	-	hypothetical protein	0.166667	0.444444	0.361111	0.0833333	0.333333	0.388889	0.266667	0.544444	0.461111	0.183333	0.433333	0.488889	1.11364
3172203	3172952	-	249	CDS	A79E_3002	-	3-oxoacyl-[acyl-carrier protein] reductase	1.06667	1.86667	0.4	0.933333	1.6	1.66667	1.16667	1.96667	0.5	1.03333	1.7	1.76667	1.11321
3791007	3792278	+	423	CDS	A79E_3575	-	D-alanyl-D-alanine carboxypeptidase	1.44	1.08	0.52	0.64	0.56	0.96	1.54	1.18	0.62	0.74	0.66	1.06	1.11321
1727669	1727992	+	107	CDS	A79E_1641	-	YeeX	2.28571	2.71429	0.714286	2.14286	2.57143	2.42857	2.38571	2.81429	0.814286	2.24286	2.67143	2.52857	1.11299
4187687	4188892	+	401	CDS	A79E_3946	-	Exonuclease SbcD	0.730769	1.03846	0.884615	0.884615	0.923077	0.923077	0.830769	1.13846	0.984615	0.984615	1.02308	1.02308	1.11278
2062939	2064624	+	561	CDS	A79E_1911	-	Long-chain-fatty-acid-CoA ligase	0.840909	1.02273	0.840909	0.886364	0.818182	0.909091	0.940909	1.12273	0.940909	0.986364	0.918182	1.00909	1.11261
2316707	2318476	+	589	CDS	A79E_2157	-	Ferric iron ABC transporter, permease protein	1.35294	1.64706	1.32353	1	1.79412	1.47059	1.45294	1.74706	1.42353	1.1	1.89412	1.57059	1.11236
5307541	5308470	+	309	CDS	A79E_5001	-	formate dehydrogenase formation protein FdhE	0.631579	0.947368	0.578947	1.26316	0.736842	0.842105	0.731579	1.04737	0.678947	1.36316	0.836842	0.942105	1.11173
4327204	4327404	+	66	CDS	A79E_4087	-	hypothetical protein	2.44444	3.22222	2.44444	1.88889	1.66667	2.88889	2.54444	3.32222	2.54444	1.98889	1.76667	2.98889	1.11152
35941	37422	+	493	CDS	A79E_0036	-	Sensor histidine protein kinase UhpB	0.1	0.233333	0.133333	0.366667	0.266667	0.2	0.2	0.333333	0.233333	0.466667	0.366667	0.3	1.11111
2766213	2767409	+	398	CDS	A79E_2611	-	Putative transport protein	0.809524	0.857143	0.380952	0.52381	0.714286	0.761905	0.909524	0.957143	0.480952	0.62381	0.814286	0.861905	1.1105
4284028	4284486	-	152	CDS	A79E_4040	-	Xanthine-guanine phosphoribosyltransferase	1.16667	1.58333	0.5	1.83333	1.08333	1.41667	1.26667	1.68333	0.6	1.93333	1.18333	1.51667	1.10989
4207653	4208186	-	177	CDS	A79E_3967	-	Isochorismatase	0.454545	0.818182	0.909091	1.09091	0.818182	0.727273	0.554545	0.918182	1.00909	1.19091	0.918182	0.827273	1.10989
4240650	4241492	+	280	CDS	A79E_4001	-	Phosphonate ABC transporter ATP-binding protein	0.727273	0.818182	1.09091	1.27273	2.18182	0.727273	0.827273	0.918182	1.19091	1.37273	2.28182	0.827273	1.10989
208758	209693	-	311	CDS	A79E_0202	-	2-ketogluconate kinase	1.15385	1.46154	0.615385	0.153846	0.384615	1.30769	1.25385	1.56154	0.715385	0.253846	0.484615	1.40769	1.10929
4915727	4916272	-	181	CDS	A79E_4633	-	3'-to-5' oligoribonuclease (orn)	0.166667	0.75	0.333333	0.416667	0.5	0.666667	0.266667	0.85	0.433333	0.516667	0.6	0.766667	1.1087
543653	545059	-	468	CDS	A79E_0519	-	D-alanyl-D-alanine carboxypeptidase	0.481481	0.666667	0.444444	0.703704	0.444444	0.592593	0.581481	0.766667	0.544444	0.803704	0.544444	0.692593	1.10695
1560205	1561038	-	277	CDS	A79E_1506	-	Endonuclease IV	0.6	2	1.7	1.4	1.4	1.8	0.7	2.1	1.8	1.5	1.5	1.9	1.10526
1018433	1019059	+	208	CDS	A79E_0993	-	Protein-L-isoaspartate O-methyltransferase	1.33333	1.66667	1.08333	1.08333	2.66667	1.5	1.43333	1.76667	1.18333	1.18333	2.76667	1.6	1.10417
3603541	3605109	-	522	CDS	A79E_3389	-	Putative ATPase component of ABC transporter with duplicated ATPase domain	0.827586	1	0.310345	0.793103	0.655172	0.896552	0.927586	1.1	0.410345	0.893103	0.755172	0.996552	1.10381
1308769	1310997	+	742	CDS	A79E_1271	-	Putative cytochrome C-type biogenesis protein	0.150685	0.191781	0.150685	0.164384	0.150685	0.164384	0.250685	0.291781	0.250685	0.264384	0.250685	0.264384	1.10363
357450	360107	-	885	CDS	A79E_0325	-	Transcriptional activator of maltose regulon, MalT	0.634146	0.95122	0.878049	0.585366	1.14634	0.853659	0.734146	1.05122	0.978049	0.685366	1.24634	0.953659	1.1023
127862	128725	-	287	CDS	A79E_0123	-	Protein YicC	0.222222	0.5	0.166667	0.277778	0.166667	0.444444	0.322222	0.6	0.266667	0.377778	0.266667	0.544444	1.10204
819736	821289	+	517	CDS	A79E_0804	-	Di-/tripeptide transporter	0.852941	0.852941	0.852941	0.882353	0.617647	0.764706	0.952941	0.952941	0.952941	0.982353	0.717647	0.864706	1.10204
2671351	2673345	+	664	CDS	A79E_2513	-	Phosphoglycerate transport system sensor protein PgtB	0.568182	1.13636	0.704545	0.909091	0.636364	1.02273	0.668182	1.23636	0.804545	1.00909	0.736364	1.12273	1.10121
1638167	1639030	+	287	CDS	A79E_1572	-	Dipeptide transport ATP-binding protein DppD	0.882353	2.47059	1.35294	2.41176	2.05882	2.23529	0.982353	2.57059	1.45294	2.51176	2.15882	2.33529	1.10076
3054939	3055781	-	280	CDS	A79E_2886	-	Putative DNA-binding protein	0.3	1	0.1	0.7	1.7	0.9	0.4	1.1	0.2	0.8	1.8	1	1.1
5254282	5254653	+	123	CDS	A79E_4951	-	4-carboxymuconolactone decarboxylase	0.6	1	1	0.7	1.3	0.9	0.7	1.1	1.1	0.8	1.4	1	1.1
952100	952924	+	274	CDS	A79E_0935	-	Glycine cleavage system transcriptional activator GcvA	0.809524	0.952381	1.14286	0.380952	0.714286	0.857143	0.909524	1.05238	1.24286	0.480952	0.814286	0.957143	1.0995
62581	62856	-	91	CDS	A79E_0062	-	Putative secreted protein	5	5.5	3	5.5	6.5	5	5.1	5.6	3.1	5.6	6.6	5.1	1.09804
1913484	1914149	-	221	CDS	A79E_1765	-	Transcriptional regulator, TetR family	0.166667	0.833333	0	0.25	0.333333	0.75	0.266667	0.933333	0.1	0.35	0.433333	0.85	1.09804
2432143	2433195	-	350	CDS	A79E_2281	-	Electron transport complex protein RnfD	0.217391	0.391304	0.0434783	0.0869565	0.130435	0.347826	0.317391	0.491304	0.143478	0.186957	0.230435	0.447826	1.09709
1716600	1717958	+	452	CDS	A79E_1633	-	Putrescine importer	1.69048	1.52381	0.97619	1.2619	1.16667	1.38095	1.79048	1.62381	1.07619	1.3619	1.26667	1.48095	1.09646
2754864	2756099	-	411	CDS	A79E_2599	-	Putative inner membrane protein	0.0714286	0.714286	0.428571	0.571429	0.214286	0.642857	0.171429	0.814286	0.528571	0.671429	0.314286	0.742857	1.09615
3178311	3179447	-	378	CDS	A79E_3008	-	LOS biosynthesis enzyme LBGB	0.5	0.954545	0.5	0.545455	0.431818	0.863636	0.6	1.05455	0.6	0.645455	0.531818	0.963636	1.09434
1141273	1142163	+	296	CDS	A79E_1121	-	Cyclohexadienyl dehydratase	0.125	0.625	0.4375	0.75	0.6875	0.5625	0.225	0.725	0.5375	0.85	0.7875	0.6625	1.09434
2371134	2372033	+	299	CDS	A79E_2215	-	hypothetical protein	0.5	0.625	0	0.5	0.375	0.5625	0.6	0.725	0.1	0.6	0.475	0.6625	1.09434
4582415	4582621	-	68	CDS	A79E_4314	-	putative exported protein	0.714286	1.57143	1.57143	1.14286	0.428571	1.42857	0.814286	1.67143	1.67143	1.24286	0.528571	1.52857	1.09346
185481	186044	+	187	CDS	A79E_0180	-	BAX protein	1	1.29412	1.88235	1.70588	2.52941	1.17647	1.1	1.39412	1.98235	1.80588	2.62941	1.27647	1.09217
3134151	3135185	-	344	CDS	A79E_2965	-	Arginine N-succinyltransferase	0.882353	1.29412	0.588235	0.941176	1.52941	1.17647	0.982353	1.39412	0.688235	1.04118	1.62941	1.27647	1.09217
4172536	4173927	+	463	CDS	A79E_3934	-	Transport protein SgaT, putative	0.410256	0.820513	0.435897	0.794872	0.666667	0.74359	0.510256	0.920513	0.535897	0.894872	0.766667	0.84359	1.09119
3590479	3591714	+	411	CDS	A79E_3380	-	Molybdopterin biosynthesis protein MoeA	0.26087	0.434783	0.173913	0.652174	0.478261	0.391304	0.36087	0.534783	0.273913	0.752174	0.578261	0.491304	1.0885
856582	857757	-	391	CDS	A79E_0840	-	Oligogalacturonate lyase	0.571429	0.785714	0.607143	0.892857	0.392857	0.714286	0.671429	0.885714	0.707143	0.992857	0.492857	0.814286	1.08772
4237869	4238537	-	222	CDS	A79E_3998	-	CFA/I fimbrial auxiliary subunit	1.07143	0.785714	0.5	0.357143	0.928571	0.714286	1.17143	0.885714	0.6	0.457143	1.02857	0.814286	1.08772
3848770	3849945	-	391	CDS	A79E_3629	-	Isochorismate synthase	0.5	0.6875	0.5	0.9375	0.3125	0.625	0.6	0.7875	0.6	1.0375	0.4125	0.725	1.08621
4108322	4109608	-	428	CDS	A79E_3869	-	Ammonium transporter	1.93333	2.1	1.03333	2	1.96667	1.93333	2.03333	2.2	1.13333	2.1	2.06667	2.03333	1.08197
3829259	3830617	+	452	CDS	A79E_3611	-	hypothetical protein	3.32353	2.64706	1.11765	2.35294	3.5	2.44118	3.42353	2.74706	1.21765	2.45294	3.6	2.54118	1.08102
4577793	4578593	-	266	CDS	A79E_4310	-	Deoxyribose-phosphate aldolase	0.785714	0.857143	0.357143	0.285714	0.571429	0.785714	0.885714	0.957143	0.457143	0.385714	0.671429	0.885714	1.08065
4973081	4974019	+	312	CDS	A79E_4685	-	Melibiose operon regulatory protein	1.18182	1.72727	1.36364	1.18182	1.18182	1.59091	1.28182	1.82727	1.46364	1.28182	1.28182	1.69091	1.08065
3365967	3367250	-	427	CDS	A79E_3184	-	Ferrous iron transport peroxidase EfeB	0.2	0.44	0.12	0.24	0.44	0.4	0.3	0.54	0.22	0.34	0.54	0.5	1.08
1439107	1440624	+	505	CDS	A79E_1398	-	Amidophosphoribosyltransferase	0.23913	0.195652	0.282609	0.391304	0.173913	0.173913	0.33913	0.295652	0.382609	0.491304	0.273913	0.273913	1.07937
2925500	2927545	+	681	CDS	A79E_2772	-	Aldehyde dehydrogenase	0.291667	0.479167	0.458333	0.4375	0.479167	0.4375	0.391667	0.579167	0.558333	0.5375	0.579167	0.5375	1.07752
3347998	3349308	+	436	CDS	A79E_3165	-	Multidrug-efflux transporter, major facilitator superfamily (MFS)	0.413793	0.862069	0.206897	0.137931	0.206897	0.793103	0.513793	0.962069	0.306897	0.237931	0.306897	0.893103	1.07722
3884990	3885685	-	231	CDS	A79E_3658	-	Acetyltransferase, GNAT family	1.45455	2.45455	2.63636	2.63636	3.18182	2.27273	1.55455	2.55455	2.73636	2.73636	3.28182	2.37273	1.07663
984422	984865	+	147	CDS	A79E_0964	-	putative flavoprotein YqcA	3.33333	3.41667	2.83333	2.91667	4.33333	3.16667	3.43333	3.51667	2.93333	3.01667	4.43333	3.26667	1.07653
3824546	3825883	+	445	CDS	A79E_3607	-	Transcriptional regulatory protein	1.1875	1.6875	2.125	2.0625	0.5625	1.5625	1.2875	1.7875	2.225	2.1625	0.6625	1.6625	1.07519
3180740	3181534	-	264	CDS	A79E_3012	-	Transcriptional regulator, AraC family	0.357143	0.928571	0.5	1.28571	1.64286	0.857143	0.457143	1.02857	0.6	1.38571	1.74286	0.957143	1.07463
2935487	2938126	-	879	CDS	A79E_2780	-	hypothetical protein ydbH	0.25	0.305556	0.361111	0.416667	0.361111	0.277778	0.35	0.405556	0.461111	0.516667	0.461111	0.377778	1.07353
629986	631020	+	344	CDS	A79E_0611	-	Autoinducer 2 (AI-2) ABC transport system, membrane channel protein LsrC	0.277778	0.722222	0.166667	0.666667	0.5	0.666667	0.377778	0.822222	0.266667	0.766667	0.6	0.766667	1.07246
1008947	1009993	-	348	CDS	A79E_0982	-	Alkaline phosphatase isozyme conversion protein precursor	0.214286	0.428571	0.0714286	0.571429	0.571429	0.392857	0.314286	0.528571	0.171429	0.671429	0.671429	0.492857	1.07246
62978	63916	-	312	CDS	A79E_0063	-	hypothetical protein	1	1.64706	1.35294	1.82353	1.58824	1.52941	1.1	1.74706	1.45294	1.92353	1.68824	1.62941	1.0722
1553842	1554414	-	190	CDS	A79E_1500	-	Translation elongation factor P-related protein	0.4	0.65	0.55	0.8	0.7	0.6	0.5	0.75	0.65	0.9	0.8	0.7	1.07143
2956540	2957019	+	159	CDS	A79E_2798	-	Leucine-responsive regulatory protein	0.8	1.4	0.4	1	1.2	1.3	0.9	1.5	0.5	1.1	1.3	1.4	1.07143
1540716	1542350	-	544	CDS	A79E_1490	-	Putative ABC transporter ATP-binding protein	0.0454545	0.590909	0.545455	0.590909	0.818182	0.545455	0.145455	0.690909	0.645455	0.690909	0.918182	0.645455	1.07042
4807054	4808559	-	501	CDS	A79E_4527	-	Methylmalonate-semialdehyde dehydrogenase	1.25	1.53571	1.42857	2.17857	1.39286	1.42857	1.35	1.63571	1.52857	2.27857	1.49286	1.52857	1.07009
2839924	2840604	+	226	CDS	A79E_2687	-	Fumarate respiration sensor kinase protein DcuS	1.42857	1	0.785714	0.642857	0.785714	0.928571	1.52857	1.1	0.885714	0.742857	0.885714	1.02857	1.06944
1231361	1232287	+	308	CDS	A79E_1206	-	Sigma factor RpoE negative regulatory protein RseB precursor	1.10526	1.52632	1.31579	0.526316	0.789474	1.42105	1.20526	1.62632	1.41579	0.626316	0.889474	1.52105	1.0692
1227312	1228049	+	245	CDS	A79E_1202	-	tRNA (adenine37-N(6)-)-methyltransferase TrmN6	0.5	0.875	0.375	0.5	0.8125	0.8125	0.6	0.975	0.475	0.6	0.9125	0.9125	1.06849
3089149	3089769	-	206	CDS	A79E_2921	-	YciO family	0.6875	0.875	0.0625	0.9375	0.875	0.8125	0.7875	0.975	0.1625	1.0375	0.975	0.9125	1.06849
500708	502009	+	433	CDS	A79E_0477	-	Oxaloacetate decarboxylase beta chain	1.88889	2.55556	1.33333	2.83333	1.05556	2.38889	1.98889	2.65556	1.43333	2.93333	1.15556	2.48889	1.06696
2640608	2641708	+	366	CDS	A79E_2481	-	hypothetical protein	0.809524	0.666667	0.285714	0.333333	0.666667	0.619048	0.909524	0.766667	0.385714	0.433333	0.766667	0.719048	1.06623
2021991	2024018	+	675	CDS	A79E_1871	-	Protease II	0.785714	0.767857	0.571429	0.642857	0.785714	0.714286	0.885714	0.867857	0.671429	0.742857	0.885714	0.814286	1.06579
4977270	4977995	+	241	CDS	A79E_4689	-	Transcriptional regulator PhnF	0.307692	1.15385	0.615385	0.615385	0.923077	1.07692	0.407692	1.25385	0.715385	0.715385	1.02308	1.17692	1.06536
25459	26787	-	442	CDS	A79E_0025	-	D-serine dehydratase	0.652174	0.608696	0.478261	0.521739	0.347826	0.565217	0.752174	0.708696	0.578261	0.621739	0.447826	0.665217	1.06536
981204	982049	-	281	CDS	A79E_0960	-	NADPH-dependent 7-cyano-7-deazaguanine reductase	0.347826	0.608696	0.26087	0.521739	0.695652	0.565217	0.447826	0.708696	0.36087	0.621739	0.795652	0.665217	1.06536
282774	283109	+	111	CDS	A79E_0256	-	Universal stress protein B	3.83333	4	2.5	3	3.25	3.75	3.93333	4.1	2.6	3.1	3.35	3.85	1.06494
209697	210446	-	249	CDS	A79E_0203	-	Epimerase KguE	0.785714	1.07143	1	1.64286	0.785714	1	0.885714	1.17143	1.1	1.74286	0.885714	1.1	1.06494
4683890	4684237	+	115	CDS	A79E_4421	-	putative membrane protein	1.83333	2.66667	2	3.16667	2.33333	2.5	1.93333	2.76667	2.1	3.26667	2.43333	2.6	1.0641
1071305	1072747	-	480	CDS	A79E_1046	-	PTS system, arbutin-, cellobiose-, and salicin-specific IIBC component	0.931034	1.06897	0.689655	0.482759	0.965517	1	1.03103	1.16897	0.789655	0.582759	1.06552	1.1	1.0627
5213986	5215461	-	491	CDS	A79E_4916	-	Ketol-acid reductoisomerase	1.56	1.96	1.32	1.68	1.92	1.84	1.66	2.06	1.42	1.78	2.02	1.94	1.06186
1319319	1319945	+	208	CDS	A79E_1278	-	Uracil phosphoribosyltransferase	0.769231	1.23077	0.846154	0.692308	0.307692	1.15385	0.869231	1.33077	0.946154	0.792308	0.407692	1.25385	1.06135
3145848	3147191	+	447	CDS	A79E_2977	-	NADP-specific glutamate dehydrogenase	1.16667	1.83333	0.722222	1.11111	1.05556	1.72222	1.26667	1.93333	0.822222	1.21111	1.15556	1.82222	1.06098
3530472	3530789	-	105	CDS	A79E_3325	-	ATP-dependent Clp protease adaptor protein ClpS	2.33333	2.83333	2.08333	2.08333	2.58333	2.66667	2.43333	2.93333	2.18333	2.18333	2.68333	2.76667	1.06024
3912042	3915134	-	1030	CDS	A79E_3684	-	RND multidrug efflux transporter	1.11111	1.48889	1.08889	1.66667	1.51111	1.4	1.21111	1.58889	1.18889	1.76667	1.61111	1.5	1.05926
4991421	4992428	+	335	CDS	A79E_4704	-	Putative kinase	1.5	1.88889	0.666667	1.27778	0.833333	1.77778	1.6	1.98889	0.766667	1.37778	0.933333	1.87778	1.05917
3883205	3884869	+	554	CDS	A79E_3657	-	Choline dehydrogenase	1.37838	1.83784	1.24324	1.16216	1.45946	1.72973	1.47838	1.93784	1.34324	1.26216	1.55946	1.82973	1.05908
355417	355746	+	109	CDS	A79E_0322	-	Thiosulfate sulfurtransferase GlpE	2.09091	1.54545	1.18182	2.81818	3.09091	1.45455	2.19091	1.64545	1.28182	2.91818	3.19091	1.55455	1.05848
1690446	1691816	+	456	CDS	A79E_1610	-	Phosphomannomutase	2.95238	4.2381	2.47619	4.42857	5.33333	4	3.05238	4.3381	2.57619	4.52857	5.43333	4.1	1.05807
2505098	2505877	+	259	CDS	A79E_2353	-	Amino acid ABC transporter, ATP-binding protein	0.785714	1.21429	0.785714	1.28571	0.357143	1.14286	0.885714	1.31429	0.885714	1.38571	0.457143	1.24286	1.05747
1287097	1287528	+	143	CDS	A79E_1253	-	Nucleoside diphosphate kinase	1.8	3.6	2	2.8	3.2	3.4	1.9	3.7	2.1	2.9	3.3	3.5	1.05714
4974069	4975529	-	486	CDS	A79E_4686	-	L-Proline/Glycine betaine transporter ProP	1.08333	1.83333	1.10417	1.89583	1.60417	1.72917	1.18333	1.93333	1.20417	1.99583	1.70417	1.82917	1.05695
694335	694967	+	210	CDS	A79E_0674	-	ADP-ribose pyrophosphatase	0.647059	1	0.470588	0.588235	0.470588	0.941176	0.747059	1.1	0.570588	0.688235	0.570588	1.04118	1.0565
1021892	1023031	-	379	CDS	A79E_0997	-	putative membrane transport protein	0.176471	1	0.352941	0.647059	0.352941	0.941176	0.276471	1.1	0.452941	0.747059	0.452941	1.04118	1.0565
4095284	4096591	-	435	CDS	A79E_3853	-	Maltose/maltodextrin ABC transporter, permease protein MalF	0.444444	0.592593	0.481481	0.777778	0.62963	0.555556	0.544444	0.692593	0.581481	0.877778	0.72963	0.655556	1.0565
2070492	2072042	-	516	CDS	A79E_1921	-	Na+/H+ antiporter NhaB	0.275862	0.551724	0.275862	0.0689655	0.241379	0.517241	0.375862	0.651724	0.375862	0.168966	0.341379	0.617241	1.05587
2287592	2288194	-	200	CDS	A79E_2131	-	Cysteine dioxygenase	2.2	1.8	1.1	1.9	1.7	1.7	2.3	1.9	1.2	2	1.8	1.8	1.05556
3957283	3959016	+	577	CDS	A79E_3723	-	Arylsulfatase	0.375	0.928571	0.607143	0.767857	0.821429	0.875	0.475	1.02857	0.707143	0.867857	0.921429	0.975	1.05495
4072016	4072393	-	125	CDS	A79E_3830	-	hypothetical protein	1.53846	1.38462	1.84615	1.53846	1.69231	1.30769	1.63846	1.48462	1.94615	1.63846	1.79231	1.40769	1.05464
1734452	1735771	-	439	CDS	A79E_1649	-	Shikimate transporter	0.538462	0.653846	0.153846	0.615385	0.615385	0.615385	0.638462	0.753846	0.253846	0.715385	0.715385	0.715385	1.05376
5040088	5040504	-	138	CDS	A79E_4747	-	hypothetical protein	2.625	2.375	2.375	4.5	2.125	2.25	2.725	2.475	2.475	4.6	2.225	2.35	1.05319
1645068	1646483	-	471	CDS	A79E_1578	-	Multidrug transporter MdtD	1.6087	1.69565	1.65217	1.65217	1.95652	1.6087	1.7087	1.79565	1.75217	1.75217	2.05652	1.7087	1.05089
2763981	2764415	+	144	CDS	A79E_2607	-	Multiple antibiotic resistance protein MarR	1.5	2	1.4	1.1	1.9	1.9	1.6	2.1	1.5	1.2	2	2	1.05
3473326	3474516	+	396	CDS	A79E_3282	-	Aspartate aminotransferase	0.3125	0.5625	0.46875	0.71875	0.375	0.53125	0.4125	0.6625	0.56875	0.81875	0.475	0.63125	1.0495
4507291	4508916	+	541	CDS	A79E_4247	-	Sensor kinase CitA, DpiB	1.08333	1.69444	0.527778	0.916667	1.63889	1.61111	1.18333	1.79444	0.627778	1.01667	1.73889	1.71111	1.0487
731663	733039	-	458	CDS	A79E_0713	-	Cystathionine beta-synthase	0.612903	0.612903	0.516129	0.612903	0.83871	0.580645	0.712903	0.712903	0.616129	0.712903	0.93871	0.680645	1.04739
2009879	2011198	+	439	CDS	A79E_1861	-	Cell wall endopeptidase, family M23/M37	0.387097	0.612903	0.225806	0.83871	0.225806	0.580645	0.487097	0.712903	0.325806	0.93871	0.325806	0.680645	1.04739
181452	182708	-	418	CDS	A79E_0178	-	Valine-pyruvate aminotransferase	0.882353	1.85294	1.08824	1.38235	1.64706	1.76471	0.982353	1.95294	1.18824	1.48235	1.74706	1.86471	1.04732
2957924	2959123	+	399	CDS	A79E_2800	-	Biosynthetic Aromatic amino acid aminotransferase alpha	1.8	2.86667	2.13333	2.26667	2.93333	2.73333	1.9	2.96667	2.23333	2.36667	3.03333	2.83333	1.04706
4987859	4989379	+	506	CDS	A79E_4701	-	Ribose ABC transport system, ATP-binding protein RbsA	3	4.5	2.7	4.1	5.6	4.3	3.1	4.6	2.8	4.2	5.7	4.4	1.04545
4638719	4639264	+	181	CDS	A79E_4379	-	Putative exported protein precursor	0.307692	1.69231	1.15385	0.384615	0.692308	1.61538	0.407692	1.79231	1.25385	0.484615	0.792308	1.71538	1.04484
561355	562299	+	314	CDS	A79E_0538	-	tRNA pseudouridine synthase B	0.535714	0.75	0.25	0.642857	0.928571	0.714286	0.635714	0.85	0.35	0.742857	1.02857	0.814286	1.04386
4558089	4559447	-	452	CDS	A79E_4293	-	Inner membrane protein CreD	0.526316	0.526316	0.368421	0.5	0.631579	0.5	0.626316	0.626316	0.468421	0.6	0.731579	0.6	1.04386
1458778	1459995	-	405	CDS	A79E_1421	-	Alanine transaminase	0.333333	0.7	0.1	0.3	0.633333	0.666667	0.433333	0.8	0.2	0.4	0.733333	0.766667	1.04348
1180361	1180933	-	190	CDS	A79E_1156	-	NAD(P)H-flavin oxidoreductase	0.333333	1.53333	0.933333	1.33333	1.2	1.46667	0.433333	1.63333	1.03333	1.43333	1.3	1.56667	1.04255
5269867	5270214	+	115	CDS	A79E_4964	-	Ribonuclease E inhibitor RraA	2.16667	4	1.16667	2.33333	2	3.83333	2.26667	4.1	1.26667	2.43333	2.1	3.93333	1.04237
4149306	4150217	+	303	CDS	A79E_3907	-	2-dehydropantoate 2-reductase	0.291667	0.958333	0.583333	0.375	0.625	0.916667	0.391667	1.05833	0.683333	0.475	0.725	1.01667	1.04098
4544642	4545946	-	434	CDS	A79E_4281	-	L-Proline/Glycine betaine transporter ProP	0.423077	0.884615	0.346154	0.538462	0.346154	0.846154	0.523077	0.984615	0.446154	0.638462	0.446154	0.946154	1.04065
318786	320030	+	414	CDS	A79E_0289	-	Tyrosine-specific transport protein	1.3125	2.3125	2.03125	2.3125	2.1875	2.21875	1.4125	2.4125	2.13125	2.4125	2.2875	2.31875	1.04043
2164020	2168123	+	1367	CDS	A79E_2016	-	Nitrite reductase large subunit	0.507692	0.707692	0.430769	0.492308	0.753846	0.676923	0.607692	0.807692	0.530769	0.592308	0.853846	0.776923	1.0396
61714	62577	+	287	CDS	A79E_0061	-	3-hydroxyisobutyrate dehydrogenase	0.9375	1.5625	1.5625	0.9375	2.6875	1.5	1.0375	1.6625	1.6625	1.0375	2.7875	1.6	1.03906
3007333	3008286	+	317	CDS	A79E_2844	-	Transcriptional regulator, LysR family	1.23529	1.47059	0.823529	1.17647	1	1.41176	1.33529	1.57059	0.923529	1.27647	1.1	1.51176	1.03891
2446574	2448946	-	790	CDS	A79E_2297	-	Quinate/shikimate dehydrogenase	0.44	0.44	0.18	0.54	0.34	0.42	0.54	0.54	0.28	0.64	0.44	0.52	1.03846
4096654	4097913	-	419	CDS	A79E_3854	-	Maltose/maltodextrin ABC transporter, substrate binding periplasmic protein MalE	0.3125	0.75	0.8125	0.6875	0.84375	0.71875	0.4125	0.85	0.9125	0.7875	0.94375	0.81875	1.03817
381429	382112	-	227	CDS	A79E_0343	-	putative hydrolase	1.5	2	0.928571	0.785714	1.42857	1.92857	1.6	2.1	1.02857	0.885714	1.52857	2.02857	1.03521
4278580	4279863	+	427	CDS	A79E_4035	-	Gamma-aminobutyrate:alpha-ketoglutarate aminotransferase	1.03846	1.07692	0.769231	1.65385	1.30769	1.03846	1.13846	1.17692	0.869231	1.75385	1.40769	1.13846	1.03378
385236	387665	-	809	CDS	A79E_0346	-	Multimodular transpeptidase-transglycosylase	0.71875	0.859375	0.359375	0.765625	1	0.828125	0.81875	0.959375	0.459375	0.865625	1.1	0.928125	1.03367
5319938	5321311	-	457	CDS	A79E_5014	-	Coproporphyrinogen III oxidase, oxygen-independent	1.10811	0.72973	0.621622	0.378378	1.13514	0.702703	1.20811	0.82973	0.721622	0.478378	1.23514	0.802703	1.03367
1393855	1395057	-	400	CDS	A79E_1357	-	Nucleoside permease NupC	0.5	0.823529	0.5	0.558824	0.764706	0.794118	0.6	0.923529	0.6	0.658824	0.864706	0.894118	1.03289
4869146	4869784	+	212	CDS	A79E_4583	-	Peptide methionine sulfoxide reductase MsrA	1.22222	1.66667	1.55556	1.05556	1.22222	1.61111	1.32222	1.76667	1.65556	1.15556	1.32222	1.71111	1.03247
677005	677748	-	247	CDS	A79E_0658	-	Acyl-phosphate:glycerol-3-phosphate O-acyltransferase PlsY	1	1.88889	1	0.388889	0.388889	1.83333	1.1	1.98889	1.1	0.488889	0.488889	1.93333	1.02874
2556099	2558399	+	766	CDS	A79E_2405	-	Putative formate dehydrogenase oxidoreductase protein	0.297297	0.891892	0.324324	0.621622	0.594595	0.864865	0.397297	0.991892	0.424324	0.721622	0.694595	0.964865	1.02801
889054	891300	+	748	CDS	A79E_0872	-	Phosphocarrier protein kinase/phosphorylase	1.9375	2.21875	1.09375	1.9375	2.46875	2.15625	2.0375	2.31875	1.19375	2.0375	2.56875	2.25625	1.0277
5106201	5106698	+	165	CDS	A79E_4810	-	Regulator of sigma D	1.47826	1.69565	1.08696	2	1.86957	1.65217	1.57826	1.79565	1.18696	2.1	1.96957	1.75217	1.02481
3402509	3403633	+	374	CDS	A79E_3220	-	Benzoate 1,2-dioxygenase	1.2	1.36667	0.5	1	1.26667	1.33333	1.3	1.46667	0.6	1.1	1.36667	1.43333	1.02326
3307093	3309282	+	729	CDS	A79E_3122	-	Aerobactin siderophore receptor IutA	0.440678	0.661017	0.474576	0.559322	0.830508	0.644068	0.540678	0.761017	0.574576	0.659322	0.930508	0.744068	1.02278
3559602	3560555	-	317	CDS	A79E_3352	-	Putrescine transport system permease protein PotH	1	1.59259	0.703704	0.962963	0.962963	1.55556	1.1	1.69259	0.803704	1.06296	1.06296	1.65556	1.02237
2080903	2083023	-	706	CDS	A79E_1931	-	Ferrichrome-iron receptor	0.542373	1.45763	0.728814	1.47458	1.16949	1.42373	0.642373	1.55763	0.828814	1.57458	1.26949	1.52373	1.02225
4133407	4135398	+	663	CDS	A79E_3892	-	Cytochrome O ubiquinol oxidase subunit I	0.5	0.7	0.783333	0.633333	0.733333	0.683333	0.6	0.8	0.883333	0.733333	0.833333	0.783333	1.02128
1637290	1638195	+	301	CDS	A79E_1571	-	Dipeptide transport system permease protein DppC	1.72	1.88	0.8	1.48	2.2	1.84	1.82	1.98	0.9	1.58	2.3	1.94	1.02062
2311765	2313915	-	716	CDS	A79E_2153	-	Formate dehydrogenase H	0.648649	1.24324	0.621622	0.810811	1.2973	1.21622	0.748649	1.34324	0.721622	0.910811	1.3973	1.31622	1.02053
245984	248779	+	931	CDS	A79E_0232	-	Cellulose synthase catalytic subunit	1.8254	2.42857	1.88889	2.31746	2.20635	2.38095	1.9254	2.52857	1.98889	2.41746	2.30635	2.48095	1.01919
355797	356627	+	276	CDS	A79E_0323	-	GlpG protein (membrane protein of glp regulon)	1.375	3.3125	1.375	2.4375	2.5	3.25	1.475	3.4125	1.475	2.5375	2.6	3.35	1.01866
4469112	4470836	-	574	CDS	A79E_4219	-	Acetolactate synthase large subunit	1.05	1.3	0.7	0.75	1.075	1.275	1.15	1.4	0.8	0.85	1.175	1.375	1.01818
4226816	4227865	+	349	CDS	A79E_3987	-	Branched-chain amino acid transport system permease protein LivM	2.36842	3.26316	1.47368	2.57895	1.89474	3.21053	2.46842	3.36316	1.57368	2.67895	1.99474	3.31053	1.0159
3750	6164	+	804	CDS	A79E_0004	-	DNA gyrase subunit B	0	0	0.0178571	0	0.0357143	0	0.1	0.1	0.117857	0.1	0.135714	0.1	1
9770	10459	+	229	CDS	A79E_0008	-	D-Galactonate repressor DgoR	0	0	0	0	0	0	0.1	0.1	0.1	0.1	0.1	0.1	1
10456	11334	+	292	CDS	A79E_0009	-	2-dehydro-3-deoxygalactonokinase	0	0	0	0	0	0	0.1	0.1	0.1	0.1	0.1	0.1	1
11318	11935	+	205	CDS	A79E_0010	-	2-dehydro-3-deoxyphosphogalactonate aldolase	0	0	0	0	0	0	0.1	0.1	0.1	0.1	0.1	0.1	1
11932	13080	+	382	CDS	A79E_0011	-	Galactonate dehydratase	0	0	0	0	0	0	0.1	0.1	0.1	0.1	0.1	0.1	1
13170	14594	+	474	CDS	A79E_0012	-	D-galactonate transporter	0	0	0	0	0	0	0.1	0.1	0.1	0.1	0.1	0.1	1
17616	18440	+	274	CDS	A79E_0017	-	DNA-damage-inducible protein D	0	0	0	0	0	0	0.1	0.1	0.1	0.1	0.1	0.1	1
32810	32941	+	43	CDS	A79E_0032	-	hypothetical protein	0.333333	1	2.66667	1	1.33333	1	0.433333	1.1	2.76667	1.1	1.43333	1.1	1
86149	86847	+	232	CDS	A79E_0085	-	Putative cytoplasmic protein	0	0	0	0	0	0	0.1	0.1	0.1	0.1	0.1	0.1	1
86899	87189	-	96	CDS	A79E_0086	-	hypothetical protein	0	0	0.2	0	0	0	0.1	0.1	0.3	0.1	0.1	0.1	1
88867	89115	+	82	CDS	A79E_0089	-	Phage polarity suppression protein	0	0	0	0	0	0	0.1	0.1	0.1	0.1	0.1	0.1	1
89333	90295	-	320	CDS	A79E_0090	-	hypothetical protein	0	0	0	0	0	0	0.1	0.1	0.1	0.1	0.1	0.1	1
90292	90432	-	46	CDS	A79E_0091	-	hypothetical protein	0	0	0	0	0	0	0.1	0.1	0.1	0.1	0.1	0.1	1
90711	91886	-	391	CDS	A79E_0092	-	Phage integrase, Phage P4-associated	0	0	0	0	0	0	0.1	0.1	0.1	0.1	0.1	0.1	1
105275	106786	-	503	CDS	A79E_0102	-	Glycerol kinase	1.09677	1.12903	1.93548	1.32258	2.67742	1.12903	1.19677	1.22903	2.03548	1.42258	2.77742	1.22903	1
118640	120760	-	706	CDS	A79E_0115	-	GTP pyrophosphokinase	0.0192308	0	0	0	0.0384615	0	0.119231	0.1	0.1	0.1	0.138462	0.1	1
125872	126975	-	367	CDS	A79E_0121	-	ADA regulatory protein / Methylated-DNA-protein-cysteine methyltransferase	0	0	0	0	0	0	0.1	0.1	0.1	0.1	0.1	0.1	1
126933	127679	-	248	CDS	A79E_0122	-	putative carboxyvinyl-carboxyphosphonate phosphorylmutase	0	0	0	0	0	0	0.1	0.1	0.1	0.1	0.1	0.1	1
128795	128908	+	37	CDS	A79E_0124	-	hypothetical protein	0	0	0	0	0	0	0.1	0.1	0.1	0.1	0.1	0.1	1
129225	130925	+	566	CDS	A79E_0125	-	hypothetical protein	0	0	0	0	0	0	0.1	0.1	0.1	0.1	0.1	0.1	1
130963	131094	-	43	CDS	A79E_0126	-	hypothetical protein	0	0	0	0	0	0	0.1	0.1	0.1	0.1	0.1	0.1	1
131093	131980	+	295	CDS	A79E_0127	-	membrane anchor protein YbhG	0	0	0	0	0	0	0.1	0.1	0.1	0.1	0.1	0.1	1
131952	132887	+	311	CDS	A79E_0128	-	ABC-type multidrug transport system, ATPase component	0	0	0	0	0	0	0.1	0.1	0.1	0.1	0.1	0.1	1
132919	134013	+	364	CDS	A79E_0129	-	ABC-type multidrug transport system, permease component	0	0	0	0	0	0	0.1	0.1	0.1	0.1	0.1	0.1	1
134937	135578	+	213	CDS	A79E_0131	-	Orotate phosphoribosyltransferase	0	0	0	0.0769231	0	0	0.1	0.1	0.1	0.176923	0.1	0.1	1
135614	136630	-	338	CDS	A79E_0132	-	Gluconolactonase	0	0	0	0	0	0	0.1	0.1	0.1	0.1	0.1	0.1	1
139349	140014	+	221	CDS	A79E_0135	-	DNA repair protein RadC	0.333333	0.52381	0.428571	0.761905	0.857143	0.52381	0.433333	0.62381	0.528571	0.861905	0.957143	0.62381	1
140267	140467	+	66	CDS	A79E_0136	-	LSU ribosomal protein L28p	0	0	0	0	0	0	0.1	0.1	0.1	0.1	0.1	0.1	1
140488	140655	+	55	CDS	A79E_0137	-	LSU ribosomal protein L33p	0	0	0	0	0	0	0.1	0.1	0.1	0.1	0.1	0.1	1
141632	141763	-	43	CDS	A79E_0139	-	hypothetical protein	0	0	0	0	0	0	0.1	0.1	0.1	0.1	0.1	0.1	1
146523	147650	-	375	CDS	A79E_0145	-	UDP-glucose:(heptosyl) LPS alpha1,3-glucosyltransferase WaaG	0.5	0.0909091	0.0454545	0.0909091	0.0909091	0.0909091	0.6	0.190909	0.145455	0.190909	0.190909	0.190909	1
147647	148723	-	358	CDS	A79E_0146	-	Lipopolysaccharide heptosyltransferase III	0.814815	0.555556	0.592593	1.03704	0.518519	0.555556	0.914815	0.655556	0.692593	1.13704	0.618519	0.655556	1
164247	164714	+	155	CDS	A79E_0162	-	Protein export cytoplasm chaperone protein SecB	0.454545	0.181818	0.181818	0.272727	0.0909091	0.181818	0.554545	0.281818	0.281818	0.372727	0.190909	0.281818	1
164714	165733	+	339	CDS	A79E_0163	-	Glycerol-3-phosphate dehydrogenase	0	0	0	0	0.0666667	0	0.1	0.1	0.1	0.1	0.166667	0.1	1
169230	170885	-	551	CDS	A79E_0168	-	L-lactate permease	0.478261	1	0.717391	0.673913	0.782609	1	0.578261	1.1	0.817391	0.773913	0.882609	1.1	1
177453	178841	+	462	CDS	A79E_0175	-	L-seryl-tRNA(Sec) selenium transferase	0.210526	0.315789	0.105263	0.105263	0.842105	0.315789	0.310526	0.415789	0.205263	0.205263	0.942105	0.415789	1
191414	191554	+	46	CDS	A79E_0185	-	hypothetical protein	0	0.166667	0.166667	0	0.333333	0.166667	0.1	0.266667	0.266667	0.1	0.433333	0.266667	1
195204	195647	+	147	CDS	A79E_0189	-	Inner membrane protein YiaA	0	0	0	0	0	0	0.1	0.1	0.1	0.1	0.1	0.1	1
198197	200266	+	689	CDS	A79E_0193	-	Glycyl-tRNA synthetase beta chain	0	0	0	0	0	0	0.1	0.1	0.1	0.1	0.1	0.1	1
202763	202975	-	70	CDS	A79E_0196	-	Cold shock protein CspA	1	0.571429	1.42857	0.714286	1	0.571429	1.1	0.671429	1.52857	0.814286	1.1	0.671429	1
210558	211574	-	338	CDS	A79E_0204	-	2-ketogluconate utilization repressor PtxS	0.333333	0.611111	0.444444	0.166667	1.16667	0.611111	0.433333	0.711111	0.544444	0.266667	1.26667	0.711111	1
221662	221735	+	74	RNA	A79E_0214	-	Pro tRNA	1	0	0	2	2	0	1.1	0.1	0.1	2.1	2.1	0.1	1
221883	222668	-	261	CDS	A79E_0215	-	Transposase	0	0	0	0	0	0	0.1	0.1	0.1	0.1	0.1	0.1	1
222725	223246	-	173	CDS	A79E_0216	-	hypothetical protein	0	0	0	0	0	0	0.1	0.1	0.1	0.1	0.1	0.1	1
287543	287902	+	119	CDS	A79E_0260	-	hypothetical protein	0	0	0	0	0	0	0.1	0.1	0.1	0.1	0.1	0.1	1
288319	289110	-	263	CDS	A79E_0262	-	Nickel transport ATP-binding protein NikE	0	0	0.142857	0.285714	0	0	0.1	0.1	0.242857	0.385714	0.1	0.1	1
306560	306736	+	58	CDS	A79E_0278	-	tRNA 5-methylaminomethyl-2-thiouridine synthase TusA	0.75	0.75	0.5	1.25	1.5	0.75	0.85	0.85	0.6	1.35	1.6	0.85	1
306840	309050	-	736	CDS	A79E_0279	-	Lead, cadmium, zinc and mercury transporting ATPase	0.25	0.214286	0.107143	0.428571	0.535714	0.214286	0.35	0.314286	0.207143	0.528571	0.635714	0.314286	1
315629	317254	-	541	CDS	A79E_0287	-	Transcriptional regulator GabR of GABA utilization	0.333333	0.388889	0.277778	0.527778	0.527778	0.388889	0.433333	0.488889	0.377778	0.627778	0.627778	0.488889	1
327604	327825	+	73	CDS	A79E_0298	-	Prevent host death protein, Phd antitoxin	0	0	0	0	0	0	0.1	0.1	0.1	0.1	0.1	0.1	1
327822	328190	+	122	CDS	A79E_0299	-	Death on curing protein, Doc toxin	0	0	0	0	0	0	0.1	0.1	0.1	0.1	0.1	0.1	1
330769	331614	+	281	CDS	A79E_0302	-	Glycerol-3-phosphate ABC transporter, permease protein UgpE	1.68421	3	1.68421	2.47368	2.36842	3	1.78421	3.1	1.78421	2.57368	2.46842	3.1	1
331616	332686	+	356	CDS	A79E_0303	-	Glycerol-3-phosphate ABC transporter, ATP-binding protein UgpC	2.3125	2.0625	0.75	1.9375	2.375	2.0625	2.4125	2.1625	0.85	2.0375	2.475	2.1625	1
333447	333767	-	106	CDS	A79E_0305	-	Putative outer membrane protein	0.5	0.2	0.5	0.5	0.4	0.2	0.6	0.3	0.6	0.6	0.5	0.3	1
369629	369868	-	79	CDS	A79E_0333	-	hypothetical protein	0	0	0	0	0.5	0	0.1	0.1	0.1	0.1	0.6	0.1	1
388646	389230	+	194	CDS	A79E_0347	-	Type IV pilus biogenesis protein PilN	0	0	0	0	0.1	0	0.1	0.1	0.1	0.1	0.2	0.1	1
389292	389648	+	118	CDS	A79E_0348	-	Type IV pilus biogenesis protein PilO	0	0	0	0	0	0	0.1	0.1	0.1	0.1	0.1	0.1	1
394590	395417	+	275	CDS	A79E_0353	-	Methyl-directed repair DNA adenine methylase	0.212121	0.121212	0.393939	0.0606061	0.181818	0.121212	0.312121	0.221212	0.493939	0.160606	0.281818	0.221212	1
422106	422492	+	128	CDS	A79E_0380	-	tRNA 5-methylaminomethyl-2-thiouridine synthase TusD	0.166667	0	0	0	0	0	0.266667	0.1	0.1	0.1	0.1	0.1	1
422492	422851	+	119	CDS	A79E_0381	-	tRNA 5-methylaminomethyl-2-thiouridine synthase TusC	0	0	0	0	0	0	0.1	0.1	0.1	0.1	0.1	0.1	1
422919	423146	+	75	CDS	A79E_0382	-	tRNA 5-methylaminomethyl-2-thiouridine synthase TusB	0.5	0	0	0.375	0.125	0	0.6	0.1	0.1	0.475	0.225	0.1	1
423271	423645	+	124	CDS	A79E_0383	-	SSU ribosomal protein S12p (S23e)	0.0833333	0.0833333	0.0833333	0	0.416667	0.0833333	0.183333	0.183333	0.183333	0.1	0.516667	0.183333	1
424309	426423	+	704	CDS	A79E_0385	-	Translation elongation factor G	0	0	0.0169492	0	0	0	0.1	0.1	0.116949	0.1	0.1	0.1	1
429456	429767	+	103	CDS	A79E_0390	-	SSU ribosomal protein S10p (S20e)	0	0	0	0	0	0	0.1	0.1	0.1	0.1	0.1	0.1	1
429809	430201	-	130	CDS	A79E_0391	-	hypothetical protein	0	0	0	0	0	0	0.1	0.1	0.1	0.1	0.1	0.1	1
430211	430429	+	72	CDS	A79E_0392	-	LSU ribosomal protein L3p (L3e)	0	0	0	0	0	0	0.1	0.1	0.1	0.1	0.1	0.1	1
430440	431045	+	201	CDS	A79E_0393	-	LSU ribosomal protein L4p (L1e)	0	0	0	0	0	0	0.1	0.1	0.1	0.1	0.1	0.1	1
431042	431344	+	100	CDS	A79E_0394	-	LSU ribosomal protein L23p (L23Ae)	0	0	0	0	0	0	0.1	0.1	0.1	0.1	0.1	0.1	1
431362	432183	+	273	CDS	A79E_0395	-	LSU ribosomal protein L2p (L8e)	0	0	0	0	0	0	0.1	0.1	0.1	0.1	0.1	0.1	1
432329	432478	+	49	CDS	A79E_0396	-	SSU ribosomal protein S19p (S15e)	0	0	0	0	0	0	0.1	0.1	0.1	0.1	0.1	0.1	1
432493	432825	+	110	CDS	A79E_0397	-	LSU ribosomal protein L22p (L17e)	0	0	0	0	0	0	0.1	0.1	0.1	0.1	0.1	0.1	1
432843	433541	+	232	CDS	A79E_0398	-	SSU ribosomal protein S3p (S3e)	0	0	0	0	0	0	0.1	0.1	0.1	0.1	0.1	0.1	1
433554	433964	+	136	CDS	A79E_0399	-	LSU ribosomal protein L16p (L10e)	0	0	0	0	0	0	0.1	0.1	0.1	0.1	0.1	0.1	1
434155	434409	+	84	CDS	A79E_0401	-	SSU ribosomal protein S17p (S11e)	0.111111	0.111111	0.111111	0	0	0.111111	0.211111	0.211111	0.211111	0.1	0.1	0.211111	1
434593	434946	+	117	CDS	A79E_0402	-	LSU ribosomal protein L14p (L23e)	0	0	0	0	0	0	0.1	0.1	0.1	0.1	0.1	0.1	1
434957	435271	+	104	CDS	A79E_0403	-	LSU ribosomal protein L24p (L26e)	0	0	0	0	0	0	0.1	0.1	0.1	0.1	0.1	0.1	1
435286	435825	+	179	CDS	A79E_0404	-	LSU ribosomal protein L5p (L11e)	0	0	0	0	0	0	0.1	0.1	0.1	0.1	0.1	0.1	1
435840	436145	+	101	CDS	A79E_0405	-	SSU ribosomal protein S14p (S29e)	0	0	0	0	0	0	0.1	0.1	0.1	0.1	0.1	0.1	1
436179	436571	+	130	CDS	A79E_0406	-	SSU ribosomal protein S8p (S15Ae)	0	0	0	0	0	0	0.1	0.1	0.1	0.1	0.1	0.1	1
436584	437117	+	177	CDS	A79E_0407	-	LSU ribosomal protein L6p (L9e)	0	0	0	0	0	0	0.1	0.1	0.1	0.1	0.1	0.1	1
437127	437480	+	117	CDS	A79E_0408	-	LSU ribosomal protein L18p (L5e)	0	0	0	0	0	0	0.1	0.1	0.1	0.1	0.1	0.1	1
437495	437998	+	167	CDS	A79E_0409	-	SSU ribosomal protein S5p (S2e)	0	0	0	0	0	0	0.1	0.1	0.1	0.1	0.1	0.1	1
438002	438181	+	59	CDS	A79E_0410	-	LSU ribosomal protein L30p (L7e)	0	0	0	0	0	0	0.1	0.1	0.1	0.1	0.1	0.1	1
438185	438619	+	144	CDS	A79E_0411	-	LSU ribosomal protein L15p (L27Ae)	0	0	0	0	0	0	0.1	0.1	0.1	0.1	0.1	0.1	1
438627	439958	+	443	CDS	A79E_0412	-	Preprotein translocase secY subunit	0	0	0	0	0	0	0.1	0.1	0.1	0.1	0.1	0.1	1
440255	440611	+	118	CDS	A79E_0413	-	SSU ribosomal protein S13p (S18e)	0	0	0	0	0	0	0.1	0.1	0.1	0.1	0.1	0.1	1
440880	441017	+	45	CDS	A79E_0414	-	SSU ribosomal protein S11p (S14e)	0	0	0	0	0	0	0.1	0.1	0.1	0.1	0.1	0.1	1
441051	441671	+	206	CDS	A79E_0415	-	SSU ribosomal protein S4p (S9e)	0	0	0	0	0	0	0.1	0.1	0.1	0.1	0.1	0.1	1
441697	442686	+	329	CDS	A79E_0416	-	DNA-directed RNA polymerase alpha subunit	0	0	0	0	0	0	0.1	0.1	0.1	0.1	0.1	0.1	1
442727	443113	+	128	CDS	A79E_0417	-	LSU ribosomal protein L17p	0	0	0	0.111111	0	0	0.1	0.1	0.1	0.211111	0.1	0.1	1
451900	452718	+	272	CDS	A79E_0429	-	Shikimate 5-dehydrogenase I alpha	0.791667	0.25	0.416667	0.583333	0.416667	0.25	0.891667	0.35	0.516667	0.683333	0.516667	0.35	1
452948	453598	-	216	CDS	A79E_0431	-	carbonic anhydrase, family 3	1.54545	1.31818	0.863636	1.04545	1.09091	1.31818	1.64545	1.41818	0.963636	1.14545	1.19091	1.41818	1
458729	458848	+	120	RNA	A79E_0434	-	5S ribosomal RNA	0	0	0	0	0	0	0.1	0.1	0.1	0.1	0.1	0.1	1
459305	459427	+	40	CDS	A79E_0437	-	hypothetical protein	0	0	0	0	0	0	0.1	0.1	0.1	0.1	0.1	0.1	1
469721	471070	-	449	CDS	A79E_0447	-	Biotin carboxylase of acetyl-CoA carboxylase	0	0	0	0	0	0	0.1	0.1	0.1	0.1	0.1	0.1	1
472247	472855	-	202	CDS	A79E_0450	-	putative membrane protein	0.0526316	0.157895	0.105263	0	0.210526	0.157895	0.152632	0.257895	0.205263	0.1	0.310526	0.257895	1
494201	494830	+	209	CDS	A79E_0470	-	Transcriptional regulator, GntR family	0	0	0	0	0	0	0.1	0.1	0.1	0.1	0.1	0.1	1
494817	495482	+	221	CDS	A79E_0471	-	Transcriptional regulator, GntR family	0	0	0	0	0	0	0.1	0.1	0.1	0.1	0.1	0.1	1
495694	496962	+	422	CDS	A79E_0472	-	Putative membrane protein	0	0	0	0	0	0	0.1	0.1	0.1	0.1	0.1	0.1	1
496995	497894	+	299	CDS	A79E_0473	-	L(+)-tartrate dehydratase alpha subunit	0	0	0	0	0	0	0.1	0.1	0.1	0.1	0.1	0.1	1
497894	498511	+	205	CDS	A79E_0474	-	L(+)-tartrate dehydratase beta subunit	0	0	0	0	0	0	0.1	0.1	0.1	0.1	0.1	0.1	1
502069	502779	+	236	CDS	A79E_0478	-	Membrane protein	0	0	0	0	0	0	0.1	0.1	0.1	0.1	0.1	0.1	1
507472	507900	+	142	CDS	A79E_0483	-	LSU ribosomal protein L13p (L13Ae)	0	0	0	0	0	0	0.1	0.1	0.1	0.1	0.1	0.1	1
507916	508308	+	130	CDS	A79E_0484	-	SSU ribosomal protein S9p (S16e)	0.272727	0	0	0.0909091	0.181818	0	0.372727	0.1	0.1	0.190909	0.281818	0.1	1
509262	509756	+	164	CDS	A79E_0486	-	ClpXP protease specificity-enhancing factor / Stringent starvation protein B	1.25	2.08333	1.58333	1.5	1.58333	2.08333	1.35	2.18333	1.68333	1.6	1.68333	2.18333	1
509880	510584	+	234	CDS	A79E_0487	-	N-acetylmannosamine-6-phosphate 2-epimerase	0	0	0	0	0	0	0.1	0.1	0.1	0.1	0.1	0.1	1
518185	519468	-	427	CDS	A79E_0491	-	Putative transport protein	0.122449	0.142857	0.0816327	0.163265	0.102041	0.142857	0.222449	0.242857	0.181633	0.263265	0.202041	0.242857	1
519554	520570	-	338	CDS	A79E_0492	-	Starvation sensing protein RspB	0.04	0.08	0	0	0	0.08	0.14	0.18	0.1	0.1	0.1	0.18	1
529609	530334	-	241	CDS	A79E_0502	-	Lipopolysaccharide ABC transporter, ATP-binding protein LptB	0.125	0	0	0.1875	0.125	0	0.225	0.1	0.1	0.2875	0.225	0.1	1
530341	530886	-	181	CDS	A79E_0503	-	LptA, protein essential for LPS transport across the periplasm	0.25	0.375	0.0625	0.0625	0.0625	0.375	0.35	0.475	0.1625	0.1625	0.1625	0.475	1
535803	536354	+	183	CDS	A79E_0510	-	putative ABC transporter, periplasmic component YrbD	0.684211	0.631579	0.578947	1.47368	0.842105	0.631579	0.784211	0.731579	0.678947	1.57368	0.942105	0.731579	1
536373	537008	+	211	CDS	A79E_0511	-	ABC transporter periplasmid binding protein	0.541667	0.833333	0.708333	0.375	0.666667	0.833333	0.641667	0.933333	0.808333	0.475	0.766667	0.933333	1
539528	540499	-	323	CDS	A79E_0515	-	Octaprenyl-diphosphate synthase	0	0	0	0	0	0	0.1	0.1	0.1	0.1	0.1	0.1	1
541091	541348	+	85	CDS	A79E_0516	-	LSU ribosomal protein L27p	0	0	0	0	0	0	0.1	0.1	0.1	0.1	0.1	0.1	1
547097	549031	+	644	CDS	A79E_0523	-	Cell division protein FtsH	0	0	0	0	0.025	0	0.1	0.1	0.1	0.1	0.125	0.1	1
549125	551302	+	725	CDS	A79E_0524	-	Phosphoglucosamine mutase	0	0	0	0.0192308	0	0	0.1	0.1	0.1	0.119231	0.1	0.1	1
551871	551954	+	84	RNA	A79E_0526	-	Leu tRNA	0	0	0.25	0	0	0	0.1	0.1	0.35	0.1	0.1	0.1	1
552544	552891	-	115	CDS	A79E_0528	-	hypothetical protein YfaZ precursor	0	0	0	0	0	0	0.1	0.1	0.1	0.1	0.1	0.1	1
558161	560851	+	896	CDS	A79E_0536	-	Translation initiation factor 2	0	0	0.0677966	0	0	0	0.1	0.1	0.167797	0.1	0.1	0.1	1
574637	575173	-	178	CDS	A79E_0552	-	General stress protein 18	0.5	0.7	0.2	0.6	0.6	0.7	0.6	0.8	0.3	0.7	0.7	0.8	1
581771	582772	+	333	CDS	A79E_0560	-	hypothetical protein	0	0	0	0	0	0	0.1	0.1	0.1	0.1	0.1	0.1	1
582807	583580	-	257	CDS	A79E_0561	-	Galactitol utilization operon repressor	0	0	0	0	0	0	0.1	0.1	0.1	0.1	0.1	0.1	1
583691	584734	-	347	CDS	A79E_0562	-	Galactitol-1-phosphate 5-dehydrogenase	0	0	0	0	0	0	0.1	0.1	0.1	0.1	0.1	0.1	1
584784	586166	-	460	CDS	A79E_0563	-	PTS system, galactitol-specific IIC component	0	0	0	0	0	0	0.1	0.1	0.1	0.1	0.1	0.1	1
586172	586456	-	94	CDS	A79E_0564	-	PTS system, galactitol-specific IIB component	0	0	0	0	0	0	0.1	0.1	0.1	0.1	0.1	0.1	1
586483	586950	-	155	CDS	A79E_0565	-	PTS system, galactitol-specific IIA component	0	0	0	0	0	0	0.1	0.1	0.1	0.1	0.1	0.1	1
586965	588236	-	423	CDS	A79E_0566	-	Tagatose-6-phosphate kinase GatZ	0	0	0	0	0	0	0.1	0.1	0.1	0.1	0.1	0.1	1
588413	589228	-	271	CDS	A79E_0567	-	PTS system, tagatose-specific IIA-TPr component	0	0	0	0	0	0	0.1	0.1	0.1	0.1	0.1	0.1	1
589239	590651	-	470	CDS	A79E_0568	-	PTS system, tagatose-specific IIBC component	0	0	0	0	0	0	0.1	0.1	0.1	0.1	0.1	0.1	1
590662	591576	-	304	CDS	A79E_0569	-	Tagatose-1-phosphate kinase TagK	0	0	0	0	0	0	0.1	0.1	0.1	0.1	0.1	0.1	1
591601	592455	-	284	CDS	A79E_0570	-	Tagatose-1,6-bisphosphate aldolase GatY	0	0	0	0	0	0	0.1	0.1	0.1	0.1	0.1	0.1	1
592690	592812	-	40	CDS	A79E_0571	-	hypothetical protein	0	0	0	0	0	0	0.1	0.1	0.1	0.1	0.1	0.1	1
592805	593608	+	267	CDS	A79E_0572	-	Transcriptional repressor of aga operon	0	0	0	0	0	0	0.1	0.1	0.1	0.1	0.1	0.1	1
593608	594558	+	316	CDS	A79E_0573	-	Fructokinase	0	0	0	0	0	0	0.1	0.1	0.1	0.1	0.1	0.1	1
596391	596516	+	41	CDS	A79E_0575	-	hypothetical protein	0	0	0	0	0	0	0.1	0.1	0.1	0.1	0.1	0.1	1
596648	597907	+	419	CDS	A79E_0576	-	D-galactarate permease	0	0	0	0	0	0	0.1	0.1	0.1	0.1	0.1	0.1	1
599685	600830	+	381	CDS	A79E_0579	-	Glycerate kinase	0	0	0	0	0	0	0.1	0.1	0.1	0.1	0.1	0.1	1
602195	602338	-	47	CDS	A79E_0581	-	hypothetical protein	0	0	0	0	0	0	0.1	0.1	0.1	0.1	0.1	0.1	1
602486	602890	+	134	CDS	A79E_0582	-	putative secreted protein	0	0	0.0714286	0	0	0	0.1	0.1	0.171429	0.1	0.1	0.1	1
615883	616437	+	184	CDS	A79E_0599	-	Inner membrane protein ygjV	0.0714286	0.142857	0.0714286	0.142857	0.285714	0.142857	0.171429	0.242857	0.171429	0.242857	0.385714	0.242857	1
642678	642833	-	51	CDS	A79E_0622	-	hypothetical protein	0	0	0	0	0	0	0.1	0.1	0.1	0.1	0.1	0.1	1
646205	646735	-	176	CDS	A79E_0625	-	Cob(I)alamin adenosyltransferase PduO	0	0	0	0	0	0	0.1	0.1	0.1	0.1	0.1	0.1	1
646736	647089	-	117	CDS	A79E_0626	-	Glycerol dehydratase reactivation factor small subunit	0	0	0	0	0	0	0.1	0.1	0.1	0.1	0.1	0.1	1
647110	648273	-	387	CDS	A79E_0627	-	Alcohol dehydrogenase	0	0	0	0	0	0	0.1	0.1	0.1	0.1	0.1	0.1	1
648295	648843	-	182	CDS	A79E_0628	-	Hypothetical protein	0	0	0	0	0	0	0.1	0.1	0.1	0.1	0.1	0.1	1
649136	650803	+	555	CDS	A79E_0629	-	Glycerol dehydratase large subunit	0	0	0	0	0	0	0.1	0.1	0.1	0.1	0.1	0.1	1
650816	651400	+	194	CDS	A79E_0630	-	Glycerol dehydratase medium subunit	0	0	0	0	0	0	0.1	0.1	0.1	0.1	0.1	0.1	1
651403	651828	+	141	CDS	A79E_0631	-	Glycerol dehydratase small subunit	0	0	0	0	0	0	0.1	0.1	0.1	0.1	0.1	0.1	1
651841	653664	+	607	CDS	A79E_0632	-	Glycerol dehydratase reactivation factor large subunit	0	0	0	0	0	0	0.1	0.1	0.1	0.1	0.1	0.1	1
653718	654521	+	267	CDS	A79E_0633	-	Glycerol uptake facilitator protein	0	0	0	0	0	0	0.1	0.1	0.1	0.1	0.1	0.1	1
654905	655480	-	191	CDS	A79E_0635	-	hypothetical protein	0.263158	0.210526	0.157895	0.263158	0.210526	0.210526	0.363158	0.310526	0.257895	0.363158	0.310526	0.310526	1
661883	661955	-	73	RNA	A79E_0641	-	Met tRNA	0	0	0	0	0	0	0.1	0.1	0.1	0.1	0.1	0.1	1
662070	663557	-	495	CDS	A79E_0642	-	Retron-type reverse transcriptase	0	0	0	0	0	0	0.1	0.1	0.1	0.1	0.1	0.1	1
666655	668400	-	581	CDS	A79E_0645	-	DNA primase	0	0	0	0	0	0	0.1	0.1	0.1	0.1	0.1	0.1	1
668512	668727	-	71	CDS	A79E_0646	-	SSU ribosomal protein S21p	0.285714	0.142857	0.142857	0	0	0.142857	0.385714	0.242857	0.242857	0.1	0.1	0.242857	1
676706	676870	+	54	CDS	A79E_0656	-	hypothetical protein	0.125	0.25	0	0.75	0	0.25	0.225	0.35	0.1	0.85	0.1	0.35	1
676881	677000	-	39	CDS	A79E_0657	-	hypothetical protein	0	0	0	0	1	0	0.1	0.1	0.1	0.1	1.1	0.1	1
687274	687471	+	65	CDS	A79E_0666	-	Glycogen synthesis protein glgS	1.2	2	0.6	1.4	0.8	2	1.3	2.1	0.7	1.5	0.9	2.1	1
687507	687728	-	73	CDS	A79E_0667	-	hypothetical protein	1	2	0	1	1	2	1.1	2.1	0.1	1.1	1.1	2.1	1
702053	702448	+	131	CDS	A79E_0683	-	Protein ygiW precursor	0.2	0.6	0.6	0.5	1.2	0.6	0.3	0.7	0.7	0.6	1.3	0.7	1
703517	705775	+	752	CDS	A79E_0685	-	Topoisomerase IV subunit A	0	0	0	0.0263158	0.0526316	0	0.1	0.1	0.1	0.126316	0.152632	0.1	1
705967	706704	+	245	CDS	A79E_0686	-	1-acyl-sn-glycerol-3-phosphate acyltransferase	0.0666667	0.133333	0.0666667	0.233333	0.1	0.133333	0.166667	0.233333	0.166667	0.333333	0.2	0.233333	1
710561	711091	+	176	CDS	A79E_0689	-	putative acetyltransferase	0	0	0	0	0	0	0.1	0.1	0.1	0.1	0.1	0.1	1
713460	714359	+	299	CDS	A79E_0692	-	putative transcriptional regulator YqhC	0.296296	0.62963	0.259259	0.407407	0.37037	0.62963	0.396296	0.72963	0.359259	0.507407	0.47037	0.72963	1
716430	716645	+	71	CDS	A79E_0695	-	hypothetical protein	0.153846	0.384615	0.0769231	0.384615	0.307692	0.384615	0.253846	0.484615	0.176923	0.484615	0.407692	0.484615	1
717973	719424	+	483	CDS	A79E_0698	-	putative GPH family transporter	0	0	0	0	0	0	0.1	0.1	0.1	0.1	0.1	0.1	1
719438	720961	+	507	CDS	A79E_0699	-	Beta-xylosidase	0	0	0	0	0	0	0.1	0.1	0.1	0.1	0.1	0.1	1
728892	729494	-	200	CDS	A79E_0710	-	short chain dehydrogenase	0.25	0.375	0	0.125	0.375	0.375	0.35	0.475	0.1	0.225	0.475	0.475	1
733683	733976	+	97	CDS	A79E_0714	-	hypothetical protein	0	0	0	0	0	0	0.1	0.1	0.1	0.1	0.1	0.1	1
734042	734458	+	138	CDS	A79E_0715	-	Acetyltransferase	0	0	0	0	0	0	0.1	0.1	0.1	0.1	0.1	0.1	1
735851	736003	+	50	CDS	A79E_0716	-	Transposase	0	0	0	0	0	0	0.1	0.1	0.1	0.1	0.1	0.1	1
745231	745950	+	239	CDS	A79E_0725	-	hypothetical protein YggN	0.5	0.5625	0.4375	0.875	0.8125	0.5625	0.6	0.6625	0.5375	0.975	0.9125	0.6625	1
745997	747244	-	415	CDS	A79E_0726	-	putative ABC transporter permease protein	0	0	0	0	0	0	0.1	0.1	0.1	0.1	0.1	0.1	1
747249	748058	-	269	CDS	A79E_0727	-	ATP-binding protein of sugar ABC transporter	0	0	0	0	0	0	0.1	0.1	0.1	0.1	0.1	0.1	1
748118	749164	-	348	CDS	A79E_0728	-	L-arabinose-binding periplasmic protein precursor AraF	0	0	0	0	0	0	0.1	0.1	0.1	0.1	0.1	0.1	1
766089	766241	-	50	CDS	A79E_0747	-	Outer membrane porin, OprD family	0	0	0	0	0	0	0.1	0.1	0.1	0.1	0.1	0.1	1
783906	785108	+	400	CDS	A79E_0765	-	2-octaprenyl-3-methyl-6-methoxy-1,4-benzoquinol hydroxylase	0.333333	0.0416667	0	0.208333	0	0.0416667	0.433333	0.141667	0.1	0.308333	0.1	0.141667	1
786649	787038	+	129	CDS	A79E_0767	-	Glycine cleavage system H protein	1.27273	0.727273	1	1.54545	0.181818	0.727273	1.37273	0.827273	1.1	1.64545	0.281818	0.827273	1
804364	805326	+	320	CDS	A79E_0786	-	Peptide chain release factor 2	0.037037	0	0.037037	0	0	0	0.137037	0.1	0.137037	0.1	0.1	0.1	1
805336	806853	+	505	CDS	A79E_0787	-	Lysyl-tRNA synthetase (class II)	0	0	0	0	0	0	0.1	0.1	0.1	0.1	0.1	0.1	1
815761	815964	-	67	CDS	A79E_0798	-	hypothetical protein	0	0	0	0	0	0	0.1	0.1	0.1	0.1	0.1	0.1	1
834332	834868	-	178	CDS	A79E_0818	-	type 1 fimbriae protein FimI	0.4	0	0.7	0.2	0.3	0	0.5	0.1	0.8	0.3	0.4	0.1	1
837041	837406	-	121	CDS	A79E_0821	-	type 1 fimbriae regulatory protein FimB	0	0	0	0.166667	0	0	0.1	0.1	0.1	0.266667	0.1	0.1	1
838862	839818	+	318	CDS	A79E_0822	-	putative membrane protein	0	0	0	0.0869565	0.0434783	0	0.1	0.1	0.1	0.186957	0.143478	0.1	1
861806	861940	+	44	CDS	A79E_0844	-	hypothetical protein	1.14286	0.857143	1.14286	0.285714	0.714286	0.857143	1.24286	0.957143	1.24286	0.385714	0.814286	0.957143	1
867475	868602	-	375	CDS	A79E_0849	-	ABC sugar transporter, ATP-binding subunit	1.07143	0.714286	0.571429	1	0.428571	0.714286	1.17143	0.814286	0.671429	1.1	0.528571	0.814286	1
887133	887828	-	231	CDS	A79E_0868	-	DNA mismatch repair endonuclease MutH	0.777778	0.111111	0.444444	0.333333	0.444444	0.111111	0.877778	0.211111	0.544444	0.433333	0.544444	0.211111	1
901621	905109	+	1162	CDS	A79E_0881	-	Exodeoxyribonuclease V beta chain	0.115385	0	0.0576923	0.0576923	0	0	0.215385	0.1	0.157692	0.157692	0.1	0.1	1
912475	913689	-	404	CDS	A79E_0888	-	Propionate kinase, propanediol utilization	0	0	0	0	0	0	0.1	0.1	0.1	0.1	0.1	0.1	1
913686	914126	-	146	CDS	A79E_0889	-	Propanediol utilization protein PduV	0	0	0	0	0	0	0.1	0.1	0.1	0.1	0.1	0.1	1
914131	914481	-	116	CDS	A79E_0890	-	Propanediol utilization polyhedral body protein PduU	0	0	0	0	0	0	0.1	0.1	0.1	0.1	0.1	0.1	1
914481	915035	-	184	CDS	A79E_0891	-	Propanediol utilization polyhedral body protein PduT	0	0	0	0	0	0	0.1	0.1	0.1	0.1	0.1	0.1	1
915038	916390	-	450	CDS	A79E_0892	-	Cob(III)alamin/Cob(II)alamin reductase	0	0	0	0	0	0	0.1	0.1	0.1	0.1	0.1	0.1	1
917511	918899	-	462	CDS	A79E_0893	-	CoA-acylating propionaldehyde dehydrogenase	0	0	0	0	0	0	0.1	0.1	0.1	0.1	0.1	0.1	1
918896	919912	-	338	CDS	A79E_0894	-	Cob(I)alamin adenosyltransferase PduO	0	0	0	0	0	0	0.1	0.1	0.1	0.1	0.1	0.1	1
919923	920198	-	91	CDS	A79E_0895	-	Propanediol utilization polyhedral body protein PduN	0	0	0	0	0	0	0.1	0.1	0.1	0.1	0.1	0.1	1
920202	920681	-	159	CDS	A79E_0896	-	Propanediol utilization protein PduM	0	0	0	0	0	0	0.1	0.1	0.1	0.1	0.1	0.1	1
920690	921322	-	210	CDS	A79E_0897	-	Propanediol utilization protein PduL	0	0	0	0	0	0	0.1	0.1	0.1	0.1	0.1	0.1	1
921322	921768	-	148	CDS	A79E_0898	-	Propanediol utilization polyhedral body protein PduK	0	0	0	0	0	0	0.1	0.1	0.1	0.1	0.1	0.1	1
921790	922065	-	91	CDS	A79E_0899	-	Propanediol utilization polyhedral body protein PduJ	0	0	0	0	0	0	0.1	0.1	0.1	0.1	0.1	0.1	1
922084	922434	-	116	CDS	A79E_0900	-	Propanediol dehydratase reactivation factor small subunit	0	0	0	0	0	0	0.1	0.1	0.1	0.1	0.1	0.1	1
922424	924256	-	610	CDS	A79E_0901	-	Propanediol dehydratase reactivation factor large subunit	0	0	0	0	0	0	0.1	0.1	0.1	0.1	0.1	0.1	1
924270	924794	-	174	CDS	A79E_0902	-	Propanediol dehydratase small subunit	0	0	0	0	0.0666667	0	0.1	0.1	0.1	0.1	0.166667	0.1	1
924809	925498	-	229	CDS	A79E_0903	-	Propanediol dehydratase medium subunit	0.1	0	0	0	0.2	0	0.2	0.1	0.1	0.1	0.3	0.1	1
928001	928285	-	94	CDS	A79E_0906	-	Propanediol utilization polyhedral body protein PduA	0	0	0	0	0	0	0.1	0.1	0.1	0.1	0.1	0.1	1
928398	928544	+	48	CDS	A79E_0907	-	hypothetical protein	0	0	0	0	0	0	0.1	0.1	0.1	0.1	0.1	0.1	1
928810	929619	+	269	CDS	A79E_0908	-	Propanediol diffusion facilitator	0	0	0	0	0	0	0.1	0.1	0.1	0.1	0.1	0.1	1
935393	935998	+	201	CDS	A79E_0914	-	Cobalt-precorrin-6y C5-methyltransferase	0	0	0	0	0	0	0.1	0.1	0.1	0.1	0.1	0.1	1
935988	936557	+	189	CDS	A79E_0915	-	Cobalt-precorrin-6y C15-methyltransferase	0	0	0	0	0	0	0.1	0.1	0.1	0.1	0.1	0.1	1
957200	958975	-	591	CDS	A79E_0941	-	L-fucose isomerase	1.125	1.58333	1.33333	1.125	0.958333	1.58333	1.225	1.68333	1.43333	1.225	1.05833	1.68333	1
965640	965756	+	38	CDS	A79E_0947	-	hypothetical protein	0	0	0.5	0	0	0	0.1	0.1	0.6	0.1	0.1	0.1	1
989463	990602	+	379	CDS	A79E_0968	-	Glycerate kinase	0.25	0.4	0.25	0.35	0.25	0.4	0.35	0.5	0.35	0.45	0.35	0.5	1
998471	1000108	+	545	CDS	A79E_0973	-	CTP synthase	0.0208333	0	0	0	0	0	0.120833	0.1	0.1	0.1	0.1	0.1	1
1002847	1002975	-	42	CDS	A79E_0976	-	hypothetical protein	0	0	0	0	0	0	0.1	0.1	0.1	0.1	0.1	0.1	1
1011657	1012565	+	302	CDS	A79E_0984	-	Sulfate adenylyltransferase subunit 2	1.68	1.72	0.84	1.24	1.48	1.72	1.78	1.82	0.94	1.34	1.58	1.82	1
1015462	1016172	+	236	CDS	A79E_0989	-	2-C-methyl-D-erythritol 4-phosphate cytidylyltransferase	0	0	0	0	0	0	0.1	0.1	0.1	0.1	0.1	0.1	1
1016172	1016651	+	159	CDS	A79E_0990	-	2-C-methyl-D-erythritol 2,4-cyclodiphosphate synthase	0.142857	0	0.142857	0	0	0	0.242857	0.1	0.242857	0.1	0.1	0.1	1
1026710	1026946	+	78	CDS	A79E_1002	-	Hydroxyaromatic non-oxidative decarboxylase protein D	0.4	0.8	0.6	0.2	0.6	0.8	0.5	0.9	0.7	0.3	0.7	0.9	1
1036867	1038576	-	569	CDS	A79E_1011	-	hypothetical protein	0	0	0	0	0	0	0.1	0.1	0.1	0.1	0.1	0.1	1
1038612	1039553	-	313	CDS	A79E_1012	-	transport protein	0	0	0	0	0	0	0.1	0.1	0.1	0.1	0.1	0.1	1
1039738	1040625	+	295	CDS	A79E_1013	-	Transcriptional regulatory protein	0	0	0	0	0	0	0.1	0.1	0.1	0.1	0.1	0.1	1
1046691	1047005	-	104	CDS	A79E_1021	-	PTS system, cellobiose-specific IIA component	1.14286	1	0.857143	0.571429	1.57143	1	1.24286	1.1	0.957143	0.671429	1.67143	1.1	1
1083278	1084051	-	257	CDS	A79E_1055	-	Glucitol operon repressor	0.105263	0.0526316	0.105263	0.157895	0.210526	0.0526316	0.205263	0.152632	0.205263	0.257895	0.310526	0.152632	1
1089037	1089747	+	236	CDS	A79E_1062	-	Zinc ABC transporter, ATP-binding protein ZnuC	0.142857	0	0.428571	0.571429	0.714286	0	0.242857	0.1	0.528571	0.671429	0.814286	0.1	1
1089744	1090607	+	287	CDS	A79E_1063	-	Zinc ABC transporter, inner membrane permease protein ZnuB	0	0.2	0	0	0.1	0.2	0.1	0.3	0.1	0.1	0.2	0.3	1
1094098	1096725	+	875	CDS	A79E_1068	-	Alanyl-tRNA synthetase	0	0	0	0	0	0	0.1	0.1	0.1	0.1	0.1	0.1	1
1097597	1097686	+	90	RNA	A79E_1070	-	Ser tRNA	0.5	0	0	0	0	0	0.6	0.1	0.1	0.1	0.1	0.1	1
1097694	1097767	+	74	RNA	A79E_1071	-	Arg tRNA	0	0	0	0	0	0	0.1	0.1	0.1	0.1	0.1	0.1	1
1097921	1097994	+	74	RNA	A79E_1072	-	Arg tRNA	0.25	0.25	0.25	0.25	0.25	0.25	0.35	0.35	0.35	0.35	0.35	0.35	1
1098364	1098437	+	74	RNA	A79E_1074	-	Arg tRNA	0.75	0	0.5	0.75	0.75	0	0.85	0.1	0.6	0.85	0.85	0.1	1
1108602	1108937	-	111	CDS	A79E_1085	-	Branched-chain amino acid transport, AzlD	0.8	1.4	0	0.6	0.6	1.4	0.9	1.5	0.1	0.7	0.7	1.5	1
1121596	1121991	+	131	CDS	A79E_1099	-	DNA-binding protein H-NS	0.272727	0.363636	0.272727	0.181818	0.272727	0.363636	0.372727	0.463636	0.372727	0.281818	0.372727	0.463636	1
1122069	1122248	-	59	CDS	A79E_1100	-	hypothetical protein	0	0	0	0	0.5	0	0.1	0.1	0.1	0.1	0.6	0.1	1
1129722	1129853	+	43	CDS	A79E_1109	-	hypothetical protein	0	0	0	0	0	0	0.1	0.1	0.1	0.1	0.1	0.1	1
1130201	1130332	+	43	CDS	A79E_1110	-	hypothetical protein	0	0.111111	0	0	0.111111	0.111111	0.1	0.211111	0.1	0.1	0.211111	0.211111	1
1135520	1136410	-	296	CDS	A79E_1115	-	putative exported protein	0	0	0	0	0	0	0.1	0.1	0.1	0.1	0.1	0.1	1
1136413	1138950	-	845	CDS	A79E_1116	-	type 1 fimbriae anchoring protein FimD	0	0	0	0	0	0	0.1	0.1	0.1	0.1	0.1	0.1	1
1138955	1139647	-	230	CDS	A79E_1117	-	putative pilin chaperone	0	0	0	0	0	0	0.1	0.1	0.1	0.1	0.1	0.1	1
1139689	1140240	-	183	CDS	A79E_1118	-	type 1 fimbriae major subunit FimA	0	0	0	0	0	0	0.1	0.1	0.1	0.1	0.1	0.1	1
1140344	1140652	-	102	CDS	A79E_1119	-	putative transcriptional regulator of fimbrial expression	0	0	0	0	0	0	0.1	0.1	0.1	0.1	0.1	0.1	1
1140923	1141045	-	40	CDS	A79E_1120	-	hypothetical protein	0	0	0	0	0	0	0.1	0.1	0.1	0.1	0.1	0.1	1
1179985	1180350	+	121	CDS	A79E_1155	-	Right origin-binding protein	0.571429	0.142857	0.142857	0.428571	0.714286	0.142857	0.671429	0.242857	0.242857	0.528571	0.814286	0.242857	1
1183741	1184223	-	160	CDS	A79E_1159	-	tmRNA-binding protein SmpB	0.714286	0.785714	0.285714	1.64286	0.285714	0.785714	0.814286	0.885714	0.385714	1.74286	0.385714	0.885714	1
1192993	1193241	+	82	CDS	A79E_1169	-	SSU ribosomal protein S16p	0	0	0	0.142857	0	0	0.1	0.1	0.1	0.242857	0.1	0.1	1
1193350	1193808	+	152	CDS	A79E_1170	-	16S rRNA processing protein RimM	0.142857	0	0	0	0	0	0.242857	0.1	0.1	0.1	0.1	0.1	1
1193840	1194607	+	255	CDS	A79E_1171	-	tRNA (Guanine37-N1) -methyltransferase	0	0	0	0	0	0	0.1	0.1	0.1	0.1	0.1	0.1	1
1195114	1195572	+	152	CDS	A79E_1173	-	hypothetical protein	0.833333	0.166667	0.5	0.833333	0.333333	0.166667	0.933333	0.266667	0.6	0.933333	0.433333	0.266667	1
1215722	1215835	+	37	CDS	A79E_1191	-	hypothetical protein	0	0	0	0	0	0	0.1	0.1	0.1	0.1	0.1	0.1	1
1234764	1235738	+	324	CDS	A79E_1209	-	Signal peptidase I	0.0952381	0	0.047619	0.0952381	0	0	0.195238	0.1	0.147619	0.195238	0.1	0.1	1
1235988	1236668	+	226	CDS	A79E_1210	-	putative ribonuclease	0	0	0	0.0625	0	0	0.1	0.1	0.1	0.1625	0.1	0.1	1
1236665	1237570	+	301	CDS	A79E_1211	-	GTP-binding protein Era	0	0	0	0	0	0	0.1	0.1	0.1	0.1	0.1	0.1	1
1237582	1238319	+	245	CDS	A79E_1212	-	DNA recombination and repair protein RecO	0.666667	0.466667	1.13333	1.53333	0.333333	0.466667	0.766667	0.566667	1.23333	1.63333	0.433333	0.566667	1
1255569	1256192	-	207	CDS	A79E_1228	-	Putative NAGC-like transcriptional regulator	0	0	0	0	0	0	0.1	0.1	0.1	0.1	0.1	0.1	1
1256859	1260089	+	1076	CDS	A79E_1229	-	hypothetical protein YphG	0	0	0	0	0	0	0.1	0.1	0.1	0.1	0.1	0.1	1
1260221	1261657	+	478	CDS	A79E_1230	-	sugar-proton symporter	0	0	0	0	0	0	0.1	0.1	0.1	0.1	0.1	0.1	1
1261657	1262490	+	277	CDS	A79E_1231	-	hypothetical protein	0	0	0	0	0	0	0.1	0.1	0.1	0.1	0.1	0.1	1
1276683	1277459	+	258	CDS	A79E_1248	-	Protein SseB	0.1	0.1	0.1	0.1	0.2	0.1	0.2	0.2	0.2	0.2	0.3	0.2	1
1299398	1300864	+	488	CDS	A79E_1264	-	Inosine-5'-monophosphate dehydrogenase	0	0	0	0	0	0	0.1	0.1	0.1	0.1	0.1	0.1	1
1300932	1302509	+	525	CDS	A79E_1265	-	GMP synthase, amidotransferase subunit	0.0357143	0	0	0	0	0	0.135714	0.1	0.1	0.1	0.1	0.1	1
1302587	1304455	-	622	CDS	A79E_1266	-	Choline-sulfatase	0	0	0	0	0	0	0.1	0.1	0.1	0.1	0.1	0.1	1
1304439	1305617	-	392	CDS	A79E_1267	-	Transcriptional regulator	0	0	0	0	0	0	0.1	0.1	0.1	0.1	0.1	0.1	1
1305911	1307143	-	410	CDS	A79E_1268	-	hypothetical protein	0.290323	0.129032	0.0967742	0.225806	0.193548	0.129032	0.390323	0.229032	0.196774	0.325806	0.293548	0.229032	1
1308225	1308398	-	57	CDS	A79E_1270	-	Putative inner membrane protein	0.857143	0.571429	0.857143	0.714286	1.42857	0.571429	0.957143	0.671429	0.957143	0.814286	1.52857	0.671429	1
1326354	1326824	-	156	CDS	A79E_1286	-	Thiol peroxidase, Bcp-type	0.214286	0.428571	0.142857	0.285714	0.928571	0.428571	0.314286	0.528571	0.242857	0.385714	1.02857	0.528571	1
1349485	1349820	+	111	CDS	A79E_1304	-	Ethanolamine utilization polyhedral-body-like protein EutS	0	0	0	0	0	0	0.1	0.1	0.1	0.1	0.1	0.1	1
1349833	1350312	+	159	CDS	A79E_1305	-	Ethanolamine utilization protein EutP	0	0	0	0	0	0	0.1	0.1	0.1	0.1	0.1	0.1	1
1350290	1350979	+	229	CDS	A79E_1306	-	Ethanolamine utilization protein EutQ	0	0	0	0	0	0	0.1	0.1	0.1	0.1	0.1	0.1	1
1350976	1351782	+	268	CDS	A79E_1307	-	ATP:Cob(I)alamin adenosyltransferase	0	0	0	0	0	0	0.1	0.1	0.1	0.1	0.1	0.1	1
1351772	1352788	+	338	CDS	A79E_1308	-	Phosphate acetyltransferase	0	0	0	0	0	0	0.1	0.1	0.1	0.1	0.1	0.1	1
1353189	1353533	+	114	CDS	A79E_1309	-	detox protein	0	0	0	0	0	0	0.1	0.1	0.1	0.1	0.1	0.1	1
1353545	1354948	+	467	CDS	A79E_1310	-	Acetaldehyde dehydrogenase, ethanolamine utilization cluster	0	0	0	0	0	0	0.1	0.1	0.1	0.1	0.1	0.1	1
1354958	1355797	+	279	CDS	A79E_1311	-	Ethanolamine utilization protein EutJ	0	0	0	0	0	0	0.1	0.1	0.1	0.1	0.1	0.1	1
1355787	1356974	+	395	CDS	A79E_1312	-	Ethanolamine utilization protein EutG	0	0	0	0	0	0	0.1	0.1	0.1	0.1	0.1	0.1	1
1356995	1357111	+	38	CDS	A79E_1313	-	hypothetical protein	0	0	0	0	0	0	0.1	0.1	0.1	0.1	0.1	0.1	1
1357174	1358406	+	410	CDS	A79E_1314	-	Ethanolamine permease	0	0	0	0	0	0	0.1	0.1	0.1	0.1	0.1	0.1	1
1358403	1359806	+	467	CDS	A79E_1315	-	Ethanolamine utilization protein EutA	0	0	0	0	0	0	0.1	0.1	0.1	0.1	0.1	0.1	1
1359818	1361179	+	453	CDS	A79E_1316	-	Ethanolamine ammonia-lyase heavy chain	0	0	0	0	0	0	0.1	0.1	0.1	0.1	0.1	0.1	1
1361200	1362099	+	299	CDS	A79E_1317	-	Ethanolamine ammonia-lyase light chain	0	0	0	0	0	0	0.1	0.1	0.1	0.1	0.1	0.1	1
1362109	1362768	+	219	CDS	A79E_1318	-	Ethanolamine utilization polyhedral-body-like protein EutL	0	0	0	0	0	0	0.1	0.1	0.1	0.1	0.1	0.1	1
1362780	1363265	+	161	CDS	A79E_1319	-	Ethanolamine utilization polyhedral-body-like protein EutK	0	0	0	0	0	0	0.1	0.1	0.1	0.1	0.1	0.1	1
1363290	1364363	+	357	CDS	A79E_1320	-	Ethanolamine operon regulatory protein	0	0	0	0	0	0	0.1	0.1	0.1	0.1	0.1	0.1	1
1377137	1377376	+	79	CDS	A79E_1335	-	hypothetical protein	1.33333	0	0	0	0	0	1.43333	0.1	0.1	0.1	0.1	0.1	1
1386969	1387895	+	308	CDS	A79E_1346	-	LysR family transcriptional regulator YfeR	0	0.1875	0.0625	0	0	0.1875	0.1	0.2875	0.1625	0.1	0.1	0.2875	1
1388343	1388415	-	73	RNA	A79E_1349	-	Val tRNA	0	0	0.5	2	0	0	0.1	0.1	0.6	2.1	0.1	0.1	1
1390265	1390657	-	130	CDS	A79E_1352	-	hypothetical protein	0.428571	0.285714	0.714286	0.428571	0.714286	0.285714	0.528571	0.385714	0.814286	0.528571	0.814286	0.385714	1
1408852	1409760	+	302	CDS	A79E_1369	-	Cyn operon transcriptional activator	0	0	0	0	0	0	0.1	0.1	0.1	0.1	0.1	0.1	1
1425258	1425539	+	93	CDS	A79E_1385	-	hypothetical protein	2.75	1.75	2.25	4.25	2.5	1.75	2.85	1.85	2.35	4.35	2.6	1.85	1
1434580	1435239	+	219	CDS	A79E_1393	-	DedA protein	1.76471	0.764706	1.29412	1.29412	1.29412	0.764706	1.86471	0.864706	1.39412	1.39412	1.39412	0.864706	1
1435425	1436345	+	306	CDS	A79E_1394	-	Acetyl-coenzyme A carboxyl transferase beta chain	0	0	0	0	0.05	0	0.1	0.1	0.1	0.1	0.15	0.1	1
1442662	1443444	+	260	CDS	A79E_1402	-	Histidine ABC transporter, histidine-binding periplasmic protein precursor HisJ	0.652174	0.826087	0.478261	0.956522	0.73913	0.826087	0.752174	0.926087	0.578261	1.05652	0.83913	0.926087	1
1444192	1444908	+	238	CDS	A79E_1404	-	Histidine ABC transporter, permease protein HisM	0.3	0.3	0.0666667	0.0333333	0.3	0.3	0.4	0.4	0.166667	0.133333	0.4	0.4	1
1447350	1447712	-	120	CDS	A79E_1409	-	Dihydroneopterin triphosphate epimerase	1.125	1.5	2.25	1.9375	1.25	1.5	1.225	1.6	2.35	2.0375	1.35	1.6	1
1447778	1448407	-	209	CDS	A79E_1410	-	putative glutathione S-transferase	0.625	0.5	0.3125	0.5	0.5625	0.5	0.725	0.6	0.4125	0.6	0.6625	0.6	1
1449289	1449846	+	185	CDS	A79E_1412	-	Phosphodiesterase yfcE	0.0714286	0.0714286	0.0714286	0	0.142857	0.0714286	0.171429	0.171429	0.171429	0.1	0.242857	0.171429	1
1462258	1462467	+	69	CDS	A79E_1423	-	hypothetical protein	0.285714	0	0.285714	0	0.142857	0	0.385714	0.1	0.385714	0.1	0.242857	0.1	1
1484729	1486105	+	458	CDS	A79E_1444	-	O-succinylbenzoic acid-CoA ligase	0	0	0	0	0	0	0.1	0.1	0.1	0.1	0.1	0.1	1
1486161	1486586	-	141	CDS	A79E_1445	-	Pyrimidine deoxynucleoside triphosphate (dYTP) pyrophosphohydrolase YfoO	0	0.1	0	0.1	0.1	0.1	0.1	0.2	0.1	0.2	0.2	0.2	1
1486724	1487701	+	325	CDS	A79E_1446	-	hypothetical protein YfaD	0	0	0	0	0	0	0.1	0.1	0.1	0.1	0.1	0.1	1
1487677	1487811	+	44	CDS	A79E_1447	-	hypothetical protein	0	0	0	0	0	0	0.1	0.1	0.1	0.1	0.1	0.1	1
1492066	1493355	+	429	CDS	A79E_1452	-	Inner membrane transport protein YfaV	0.36	0.8	0.12	0.84	0.64	0.8	0.46	0.9	0.22	0.94	0.74	0.9	1
1496619	1498241	-	540	CDS	A79E_1456	-	Anaerobic glycerol-3-phosphate dehydrogenase subunit A	0.815789	0.394737	0.421053	0.5	0.657895	0.394737	0.915789	0.494737	0.521053	0.6	0.757895	0.494737	1
1501659	1502789	-	376	CDS	A79E_1460	-	Ribonucleotide reductase of class Ia (aerobic), beta subunit	0	0	0	0	0.05	0	0.1	0.1	0.1	0.1	0.15	0.1	1
1502891	1505176	-	761	CDS	A79E_1461	-	Ribonucleotide reductase of class Ia (aerobic), alpha subunit	0	0	0	0	0	0	0.1	0.1	0.1	0.1	0.1	0.1	1
1523449	1524609	-	386	CDS	A79E_1473	-	Sulfate permease	0.0909091	0.5	0.181818	0.272727	0.181818	0.5	0.190909	0.6	0.281818	0.372727	0.281818	0.6	1
1534851	1535738	+	295	CDS	A79E_1484	-	transcriptional regulator, LysR family	0.8125	0.875	0.6875	0.4375	1.0625	0.875	0.9125	0.975	0.7875	0.5375	1.1625	0.975	1
1535797	1536081	-	94	CDS	A79E_1485	-	LSU ribosomal protein L25p	0.25	0	0.375	0.125	0	0	0.35	0.1	0.475	0.225	0.1	0.1	1
1554628	1554816	+	62	CDS	A79E_1501	-	proteinase inhibitor	0	0.25	0	0.75	0.75	0.25	0.1	0.35	0.1	0.85	0.85	0.35	1
1586292	1586429	-	45	CDS	A79E_1528	-	hypothetical protein	0.2	0.2	0.2	0	0	0.2	0.3	0.3	0.3	0.1	0.1	0.3	1
1602894	1604807	-	637	CDS	A79E_1543	-	Methionyl-tRNA synthetase	0	0	0	0	0	0	0.1	0.1	0.1	0.1	0.1	0.1	1
1612300	1614276	-	658	CDS	A79E_1552	-	Putative hydrolase	0	0	0	0	0	0	0.1	0.1	0.1	0.1	0.1	0.1	1
1614480	1615115	+	211	CDS	A79E_1553	-	hypothetical protein	0	0	0	0	0	0	0.1	0.1	0.1	0.1	0.1	0.1	1
1615183	1616118	-	311	CDS	A79E_1554	-	Putative hydrolase	0	0	0	0	0	0	0.1	0.1	0.1	0.1	0.1	0.1	1
1617071	1618105	-	344	CDS	A79E_1555	-	hypothetical protein	0	0	0	0	0	0	0.1	0.1	0.1	0.1	0.1	0.1	1
1628167	1629534	+	455	CDS	A79E_1564	-	D-arabinitol 4-dehydrogenase	0.264706	0.441176	0.352941	0.176471	0.323529	0.441176	0.364706	0.541176	0.452941	0.276471	0.423529	0.541176	1
1656498	1656638	-	46	CDS	A79E_1584	-	hypothetical protein	0.555556	0.222222	0.222222	0.111111	0	0.222222	0.655556	0.322222	0.322222	0.211111	0.1	0.322222	1
1663535	1665382	+	615	CDS	A79E_1591	-	AsmA protein	0.47619	0.47619	0.666667	0.380952	0.428571	0.47619	0.57619	0.57619	0.766667	0.480952	0.528571	0.57619	1
1672618	1673751	+	377	CDS	A79E_1596	-	Polysaccharide export lipoprotein Wza	0	0	0	0	0	0	0.1	0.1	0.1	0.1	0.1	0.1	1
1673816	1674016	+	66	CDS	A79E_1597	-	Low molecular weight protein-tyrosine-phosphatase Wzb	0	0	0	0	0	0	0.1	0.1	0.1	0.1	0.1	0.1	1
1674203	1676356	+	717	CDS	A79E_1598	-	Tyrosine-protein kinase Wzc	0	0	0	0	0	0	0.1	0.1	0.1	0.1	0.1	0.1	1
1676831	1677736	+	301	CDS	A79E_1599	-	hypothetical protein	0	0	0	0	0	0	0.1	0.1	0.1	0.1	0.1	0.1	1
1678680	1678808	+	42	CDS	A79E_1600	-	hypothetical protein	0	0	0	0	0	0	0.1	0.1	0.1	0.1	0.1	0.1	1
1680098	1681198	+	366	CDS	A79E_1601	-	putative glycosyltransferase	0	0	0	0	0	0	0.1	0.1	0.1	0.1	0.1	0.1	1
1681715	1682839	+	374	CDS	A79E_1602	-	GDP-mannose 4,6-dehydratase	0	0	0	0	0	0	0.1	0.1	0.1	0.1	0.1	0.1	1
1682844	1683812	+	322	CDS	A79E_1603	-	GDP-L-fucose synthetase	0	0	0	0	0	0	0.1	0.1	0.1	0.1	0.1	0.1	1
1683814	1684272	+	152	CDS	A79E_1604	-	GDP-mannose mannosyl hydrolase	0	0	0	0	0	0	0.1	0.1	0.1	0.1	0.1	0.1	1
1684369	1684482	+	37	CDS	A79E_1605	-	hypothetical protein	0	0	0	0	0	0	0.1	0.1	0.1	0.1	0.1	0.1	1
1684932	1685108	+	58	CDS	A79E_1606	-	Colanic acid biosysnthesis glycosyl transferase WcaI	0	0	0	0	0	0	0.1	0.1	0.1	0.1	0.1	0.1	1
1685799	1687202	+	467	CDS	A79E_1607	-	Colanic acid biosynthsis UDP-glucose lipid carrier transferase WcaJ	0	0	0	0	0	0	0.1	0.1	0.1	0.1	0.1	0.1	1
1691980	1693146	+	388	CDS	A79E_1611	-	UDP-glucose dehydrogenase	0	0.0416667	0.0208333	0.0208333	0	0.0416667	0.1	0.141667	0.120833	0.120833	0.1	0.141667	1
1696142	1696909	+	255	CDS	A79E_1613	-	O-antigen export system permease protein RfbD	0	0	0	0	0	0	0.1	0.1	0.1	0.1	0.1	0.1	1
1696909	1697589	+	226	CDS	A79E_1614	-	Teichoic acid export ATP-binding protein TagH	0	0	0	0	0	0	0.1	0.1	0.1	0.1	0.1	0.1	1
1697654	1699561	+	635	CDS	A79E_1615	-	Glycosyltransferase	0	0	0	0	0	0	0.1	0.1	0.1	0.1	0.1	0.1	1
1699780	1700730	+	316	CDS	A79E_1617	-	UDP-galactopyranose mutase	0	0	0	0	0	0	0.1	0.1	0.1	0.1	0.1	0.1	1
1700727	1701620	+	297	CDS	A79E_1618	-	Putative glycosyl transferase	0	0	0	0	0	0	0.1	0.1	0.1	0.1	0.1	0.1	1
1701642	1702763	+	373	CDS	A79E_1619	-	Putative glycosyl transferase	0	0	0	0	0	0	0.1	0.1	0.1	0.1	0.1	0.1	1
1702857	1704065	+	402	CDS	A79E_1620	-	capsular polysaccharide biosynthsis protein	0	0	0	0	0	0	0.1	0.1	0.1	0.1	0.1	0.1	1
1705595	1706575	-	326	CDS	A79E_1621	-	Glycosyltransferase	0	0	0	0	0	0	0.1	0.1	0.1	0.1	0.1	0.1	1
1706572	1706724	-	50	CDS	A79E_1622	-	hypothetical protein	0	0	0	0	0	0	0.1	0.1	0.1	0.1	0.1	0.1	1
1708492	1709229	-	245	CDS	A79E_1625	-	Phosphoribosylformimino-5-aminoimidazole carboxamide ribotide isomerase	0.818182	1.09091	1.45455	0.636364	0.727273	1.09091	0.918182	1.19091	1.55455	0.736364	0.827273	1.19091	1
1724302	1725789	+	495	CDS	A79E_1638	-	Retron-type reverse transcriptase	0	0	0	0	0	0	0.1	0.1	0.1	0.1	0.1	0.1	1
1732749	1733705	+	318	CDS	A79E_1647	-	Transcriptional regulator, LysR family	0.615385	0	0.0769231	0.153846	0.615385	0	0.715385	0.1	0.176923	0.253846	0.715385	0.1	1
1738719	1739051	+	110	CDS	A79E_1652	-	Putative cytoplasmic protein	0.142857	0.142857	0.142857	0	0.285714	0.142857	0.242857	0.242857	0.242857	0.1	0.385714	0.242857	1
1740445	1741020	+	191	CDS	A79E_1655	-	hypothetical protein	0	0	0	0	0	0	0.1	0.1	0.1	0.1	0.1	0.1	1
1745360	1745587	-	75	CDS	A79E_1659	-	IS3 putative transposase	0	0	0	0	0	0	0.1	0.1	0.1	0.1	0.1	0.1	1
1745578	1746057	-	159	CDS	A79E_1660	-	Transposase	0	0	0	0	0	0	0.1	0.1	0.1	0.1	0.1	0.1	1
1746162	1746428	-	88	CDS	A79E_1661	-	Transposase	0	0	0	0	0	0	0.1	0.1	0.1	0.1	0.1	0.1	1
1746574	1747308	-	244	CDS	A79E_1662	clbA	4'-phosphopantetheinyl transferase	0	0	0	0	0	0	0.1	0.1	0.1	0.1	0.1	0.1	1
1748711	1757623	+	2970	CDS	A79E_1663	clbB	Putative peptide/polyketide synthase	0	0	0	0	0	0	0.1	0.1	0.1	0.1	0.1	0.1	1
1757655	1760264	+	869	CDS	A79E_1664	clbC	Malonyl CoA-acyl carrier protein transacylase	0	0	0	0	0	0	0.1	0.1	0.1	0.1	0.1	0.1	1
1760274	1761143	+	289	CDS	A79E_1665	clbD	Putative 3-hydroxyacyl-coa dehydrogenase	0	0	0	0	0	0	0.1	0.1	0.1	0.1	0.1	0.1	1
1761173	1761421	+	82	CDS	A79E_1666	clbE	Acyl carrier protein	0	0	0	0	0	0	0.1	0.1	0.1	0.1	0.1	0.1	1
1761527	1762555	+	342	CDS	A79E_1667	clbF	Butyryl-CoA dehydrogenase	0	0	0	0	0	0	0.1	0.1	0.1	0.1	0.1	0.1	1
1762573	1763820	+	415	CDS	A79E_1668	clbG	Malonyl CoA-acyl carrier protein transacylase	0	0	0	0	0	0	0.1	0.1	0.1	0.1	0.1	0.1	1
1763868	1768664	+	1598	CDS	A79E_1669	clbH	Long-chain-fatty-acid-CoA ligase	0	0	0	0	0	0	0.1	0.1	0.1	0.1	0.1	0.1	1
1768714	1771746	+	1010	CDS	A79E_1670	clbI	3-oxoacyl-[acyl-carrier-protein] synthase	0	0	0	0	0	0	0.1	0.1	0.1	0.1	0.1	0.1	1
1771948	1778289	+	2113	CDS	A79E_1671	clbJ	putative non-ribosomal peptide synthase	0	0	0	0	0	0	0.1	0.1	0.1	0.1	0.1	0.1	1
1778300	1784764	+	2154	CDS	A79E_1672	clbK	iron aquisition yersiniabactin synthesis enzyme (Irp2)	0	0	0	0	0	0	0.1	0.1	0.1	0.1	0.1	0.1	1
1784757	1786220	+	487	CDS	A79E_1673	clbL	Putative amidase	0	0	0	0	0	0	0.1	0.1	0.1	0.1	0.1	0.1	1
1786282	1787721	+	479	CDS	A79E_1674	clbM	Multi antimicrobial extrusion protein (Na(+)/drug antiporter)	0	0	0	0	0	0	0.1	0.1	0.1	0.1	0.1	0.1	1
1787718	1792085	+	1455	CDS	A79E_1675	clbN	non-ribosomal peptide synthetase	0	0	0	0	0	0	0.1	0.1	0.1	0.1	0.1	0.1	1
1792116	1794575	+	819	CDS	A79E_1676	clbO	Malonyl CoA-acyl carrier protein transacylase	0	0	0	0	0	0	0.1	0.1	0.1	0.1	0.1	0.1	1
1794597	1796102	+	501	CDS	A79E_1677	clbP	putative beta-lactamase	0	0	0	0	0	0	0.1	0.1	0.1	0.1	0.1	0.1	1
1796248	1796817	+	189	CDS	A79E_1678	clbQ	iron aquisition yersiniabactin synthesis enzyme YbtT	0	0	0	0	0	0	0.1	0.1	0.1	0.1	0.1	0.1	1
1797038	1797364	+	108	CDS	A79E_1679	-	hypothetical protein	0	0	0	0	0	0	0.1	0.1	0.1	0.1	0.1	0.1	1
1798293	1798412	-	39	CDS	A79E_1680	-	hypothetical protein	0	0	0	0	0	0	0.1	0.1	0.1	0.1	0.1	0.1	1
1799699	1800223	-	174	CDS	A79E_1682	-	hypothetical protein	0	0	0	0	0	0	0.1	0.1	0.1	0.1	0.1	0.1	1
1800472	1802211	-	579	CDS	A79E_1684	-	MobB protein	0	0	0	0	0	0	0.1	0.1	0.1	0.1	0.1	0.1	1
1802989	1803144	-	51	CDS	A79E_1685	-	hypothetical protein	0	0	0	0	0	0	0.1	0.1	0.1	0.1	0.1	0.1	1
1804069	1805094	-	341	CDS	A79E_1686	verB11	VirB11	0	0	0	0	0	0	0.1	0.1	0.1	0.1	0.1	0.1	1
1805084	1805404	-	106	CDS	A79E_1687	-	hypothetical protein	0	0	0	0	0	0	0.1	0.1	0.1	0.1	0.1	0.1	1
1805416	1806660	-	414	CDS	A79E_1688	verB10	VirB10	0	0	0	0	0	0	0.1	0.1	0.1	0.1	0.1	0.1	1
1806704	1807612	-	302	CDS	A79E_1689	verB9	VirB9	0	0	0	0	0	0	0.1	0.1	0.1	0.1	0.1	0.1	1
1807609	1808292	-	227	CDS	A79E_1690	verB8	Inner membrane protein VirB8	0	0	0	0	0	0	0.1	0.1	0.1	0.1	0.1	0.1	1
1808322	1808441	+	39	CDS	A79E_1691	-	hypothetical protein	0	0	0	0	0	0	0.1	0.1	0.1	0.1	0.1	0.1	1
1808514	1809587	-	357	CDS	A79E_1692	verB6	VirB6	0	0	0	0	0	0	0.1	0.1	0.1	0.1	0.1	0.1	1
1809840	1810454	-	204	CDS	A79E_1693	-	VirB5	0	0	0	0	0	0	0.1	0.1	0.1	0.1	0.1	0.1	1
1810565	1813303	-	912	CDS	A79E_1694	verB3-4	ATPase	0	0	0	0	0	0	0.1	0.1	0.1	0.1	0.1	0.1	1
1813316	1813495	-	59	CDS	A79E_1695	verB2	VirB2	0	0	0	0	0	0	0.1	0.1	0.1	0.1	0.1	0.1	1
1813609	1814319	-	236	CDS	A79E_1696	verB1	VirB1	0	0	0	0	0	0	0.1	0.1	0.1	0.1	0.1	0.1	1
1814392	1814625	-	77	CDS	A79E_1697	-	putative ATP/GTP-binding protein remnant	0	0	0	0	0	0	0.1	0.1	0.1	0.1	0.1	0.1	1
1815194	1815322	-	42	CDS	A79E_1698	-	hypothetical protein	0	0	0	0	0	0	0.1	0.1	0.1	0.1	0.1	0.1	1
1815764	1816345	-	193	CDS	A79E_1699	-	hypothetical protein	0	0	0	0	0	0	0.1	0.1	0.1	0.1	0.1	0.1	1
1816859	1817062	-	67	CDS	A79E_1700	-	hypothetical protein	0	0	0	0	0	0	0.1	0.1	0.1	0.1	0.1	0.1	1
1818656	1820677	-	673	CDS	A79E_1701	fyuA	FyuA, Psn, pesticin receptor	0	0	0	0	0	0	0.1	0.1	0.1	0.1	0.1	0.1	1
1820808	1822385	-	525	CDS	A79E_1702	ybtE	iron aquisition 2,3-dihydroxybenzoate-AMP ligase	0	0	0	0	0	0	0.1	0.1	0.1	0.1	0.1	0.1	1
1822389	1823192	-	267	CDS	A79E_1703	ybtT	YbtT	0	0	0	0	0	0	0.1	0.1	0.1	0.1	0.1	0.1	1
1824286	1833777	-	3163	CDS	A79E_1705	irp1	Irp1	0	0	0	0	0	0	0.1	0.1	0.1	0.1	0.1	0.1	1
1833865	1839972	-	2035	CDS	A79E_1706	irp2	Irp2	0	0	0	0	0	0	0.1	0.1	0.1	0.1	0.1	0.1	1
1840163	1841122	-	319	CDS	A79E_1707	ybtA	iron aquisition regulator	0	0	0	0	0	0	0.1	0.1	0.1	0.1	0.1	0.1	1
1841504	1843216	+	570	CDS	A79E_1708	ybtP	Putative ABC iron siderophore transporter, fused permease and ATPase domains	0	0	0	0	0	0	0.1	0.1	0.1	0.1	0.1	0.1	1
1843203	1845005	+	600	CDS	A79E_1709	ybtQ	Inner membrane ABC-transporter YbtQ	0	0	0	0	0	0	0.1	0.1	0.1	0.1	0.1	0.1	1
1844998	1846278	+	426	CDS	A79E_1710	ybtX	Putative signal transducer	0	0	0	0	0	0	0.1	0.1	0.1	0.1	0.1	0.1	1
1846306	1847610	+	434	CDS	A79E_1711	ybtS	Salicylate synthetase	0	0	0	0	0	0	0.1	0.1	0.1	0.1	0.1	0.1	1
1847804	1849066	-	420	CDS	A79E_1712	intB1	Integrase	0	0	0	0	0	0	0.1	0.1	0.1	0.1	0.1	0.1	1
1849723	1850535	+	270	CDS	A79E_1713	-	ABC transporter (iron.B12.siderophore.hemin) , periplasmic substrate-binding component	0	0	0	0	0	0	0.1	0.1	0.1	0.1	0.1	0.1	1
1850739	1851554	+	271	CDS	A79E_1714	-	ABC transporter (iron.B12.siderophore.hemin) , permease component	0	0	0	0	0	0	0.1	0.1	0.1	0.1	0.1	0.1	1
1851691	1851831	+	46	CDS	A79E_1715	-	hypothetical protein	0	0	0	0	0	0	0.1	0.1	0.1	0.1	0.1	0.1	1
1851920	1852057	-	45	CDS	A79E_1716	-	hypothetical protein	0	0	0	0	0	0	0.1	0.1	0.1	0.1	0.1	0.1	1
1852829	1854052	+	407	CDS	A79E_1717	-	Putative metal chaperone	0	0	0	0	0	0	0.1	0.1	0.1	0.1	0.1	0.1	1
1854319	1855968	-	549	CDS	A79E_1718	-	hypothetical protein	0	0	0	0	0	0	0.1	0.1	0.1	0.1	0.1	0.1	1
1855980	1857110	-	376	CDS	A79E_1719	-	Thioredoxin reductase	0	0	0	0	0	0	0.1	0.1	0.1	0.1	0.1	0.1	1
1857181	1858596	-	471	CDS	A79E_1720	-	Cysteinyl-tRNA synthetase	0	0	0	0	0	0	0.1	0.1	0.1	0.1	0.1	0.1	1
1858644	1858979	-	111	CDS	A79E_1721	-	hypothetical protein	0	0	0	0	0	0	0.1	0.1	0.1	0.1	0.1	0.1	1
1859155	1860393	+	412	CDS	A79E_1722	-	Putative metal chaperone	0	0	0	0	0	0	0.1	0.1	0.1	0.1	0.1	0.1	1
1860464	1860886	+	140	CDS	A79E_1723	-	C4-type zinc finger protein, DksA/TraR family	0	0	0	0	0	0	0.1	0.1	0.1	0.1	0.1	0.1	1
1860950	1861885	+	311	CDS	A79E_1724	-	GTP cyclohydrolase I	0	0	0	0	0	0	0.1	0.1	0.1	0.1	0.1	0.1	1
1861875	1862435	+	186	CDS	A79E_1725	-	Carbonic anhydrase, gamma class	0	0	0	0	0	0	0.1	0.1	0.1	0.1	0.1	0.1	1
1862565	1863431	+	288	CDS	A79E_1726	-	NADPH dependent preQ0 reductase	0	0	0	0	0	0	0.1	0.1	0.1	0.1	0.1	0.1	1
1864273	1865100	-	275	CDS	A79E_1727	-	Manganese ABC transporter, inner membrane permease protein SitD	0	0	0	0	0	0	0.1	0.1	0.1	0.1	0.1	0.1	1
1865094	1865954	-	286	CDS	A79E_1728	-	hypothetical protein	0	0	0	0	0	0	0.1	0.1	0.1	0.1	0.1	0.1	1
1865951	1866772	-	273	CDS	A79E_1729	-	Manganese ABC transporter, ATP-binding protein SitB	0	0	0	0	0	0	0.1	0.1	0.1	0.1	0.1	0.1	1
1866776	1867690	-	304	CDS	A79E_1730	-	Manganese ABC transporter, periplasmic-binding protein SitA	0	0	0	0	0	0	0.1	0.1	0.1	0.1	0.1	0.1	1
1868111	1869901	+	596	CDS	A79E_1731	-	Threonyl-tRNA synthetase	0	0	0	0	0	0	0.1	0.1	0.1	0.1	0.1	0.1	1
1869894	1870745	+	283	CDS	A79E_1732	-	hypothetical protein	0	0	0	0	0	0	0.1	0.1	0.1	0.1	0.1	0.1	1
1870742	1872088	+	448	CDS	A79E_1733	-	Dihydroorotase	0	0	0	0	0	0	0.1	0.1	0.1	0.1	0.1	0.1	1
1872149	1873171	+	340	CDS	A79E_1734	-	Porphobilinogen synthase	0	0	0	0	0	0	0.1	0.1	0.1	0.1	0.1	0.1	1
1873324	1873659	+	111	CDS	A79E_1735	-	hypothetical protein	0	0	0	0	0	0	0.1	0.1	0.1	0.1	0.1	0.1	1
1874028	1874261	+	77	CDS	A79E_1736	-	hypothetical protein	0	0	0	0	0	0	0.1	0.1	0.1	0.1	0.1	0.1	1
1875725	1875961	-	78	CDS	A79E_1737	-	hypothetical protein	0	0	0	0	0	0	0.1	0.1	0.1	0.1	0.1	0.1	1
1876485	1876637	+	50	CDS	A79E_1738	-	hypothetical protein	0	0	0	0	0	0	0.1	0.1	0.1	0.1	0.1	0.1	1
1876727	1876846	-	39	CDS	A79E_1739	-	hypothetical protein	0	0	0	0	0	0	0.1	0.1	0.1	0.1	0.1	0.1	1
1877015	1878853	-	612	CDS	A79E_1740	-	Zinc ABC transporter, periplasmic-binding protein ZnuA	0	0	0	0	0	0	0.1	0.1	0.1	0.1	0.1	0.1	1
1878850	1879125	-	91	CDS	A79E_1741	-	Zinc ABC transporter, ATP-binding protein ZnuC	0	0	0	0	0	0	0.1	0.1	0.1	0.1	0.1	0.1	1
1879866	1881839	-	657	CDS	A79E_1742	-	Putative phosphatase	0	0	0	0	0	0	0.1	0.1	0.1	0.1	0.1	0.1	1
1882024	1883280	-	418	CDS	A79E_1743	intB2	Integrase	0	0	0	0	0	0	0.1	0.1	0.1	0.1	0.1	0.1	1
1883445	1883517	-	73	RNA	A79E_1744	-	Asn tRNA	0.25	0	0.25	0.75	0.5	0	0.35	0.1	0.35	0.85	0.6	0.1	1
1885275	1885347	+	73	RNA	A79E_1747	-	Asn tRNA	0	0	0	0	0	0	0.1	0.1	0.1	0.1	0.1	0.1	1
1885512	1886786	+	424	CDS	A79E_1748	intB3	Integrase	0	0	0	0	0	0	0.1	0.1	0.1	0.1	0.1	0.1	1
1887560	1887712	-	50	CDS	A79E_1749	-	Microcin E492 immunity protein	0	0	0	0	0	0	0.1	0.1	0.1	0.1	0.1	0.1	1
1888190	1889302	+	370	CDS	A79E_1750	-	Glycosyltransferase IroB	0	0	0	0	0	0	0.1	0.1	0.1	0.1	0.1	0.1	1
1889481	1890716	-	411	CDS	A79E_1751	-	Trilactone hydrolase IroD	0	0	0	0	0	0	0.1	0.1	0.1	0.1	0.1	0.1	1
1893086	1894636	+	516	CDS	A79E_1752	-	MchC protein	0	0	0	0	0	0	0.1	0.1	0.1	0.1	0.1	0.1	1
1895479	1896540	+	353	CDS	A79E_1753	-	Putative secretion permease	0	0	0	0	0	0	0.1	0.1	0.1	0.1	0.1	0.1	1
1896557	1898629	+	690	CDS	A79E_1754	-	putative microcin H47 secretion/processing ATP-binding protein mchF	0	0	0	0	0	0	0.1	0.1	0.1	0.1	0.1	0.1	1
1898673	1898855	+	60	CDS	A79E_1755	-	hypothetical protein	0	0	0	0	0	0	0.1	0.1	0.1	0.1	0.1	0.1	1
1901515	1901979	-	154	CDS	A79E_1756	-	Methyltransferase type 11	0	0	0	0	0	0	0.1	0.1	0.1	0.1	0.1	0.1	1
1902760	1902894	-	44	CDS	A79E_1757	-	hypothetical protein	0	0	0	0	0	0	0.1	0.1	0.1	0.1	0.1	0.1	1
1903490	1904548	+	352	CDS	A79E_1758	-	hypothetical protein	0	0	0	0	0	0	0.1	0.1	0.1	0.1	0.1	0.1	1
1905350	1907230	-	626	CDS	A79E_1759	-	hypothetical protein	0	0	0	0	0	0	0.1	0.1	0.1	0.1	0.1	0.1	1
1909366	1909602	-	78	CDS	A79E_1761	-	polymyxin resistance protein B	0	0	0	0	0	0	0.1	0.1	0.1	0.1	0.1	0.1	1
1916472	1916544	-	73	RNA	A79E_1767	-	Asn tRNA	0.25	0.25	0	0	0.25	0.25	0.35	0.35	0.1	0.1	0.35	0.35	1
1920068	1920304	-	78	CDS	A79E_1771	-	hypothetical protein	0	0	0	0	0	0	0.1	0.1	0.1	0.1	0.1	0.1	1
1920605	1921525	-	306	CDS	A79E_1772	-	Transcriptional regulator, LysR family	0	0	0	0	0	0	0.1	0.1	0.1	0.1	0.1	0.1	1
1921666	1922055	+	129	CDS	A79E_1773	-	Putative translation initiation inhibitor, yjgF family	0	0	0	0	0	0	0.1	0.1	0.1	0.1	0.1	0.1	1
1922669	1922815	-	48	CDS	A79E_1774	-	hypothetical protein	0	0	0	0	0	0	0.1	0.1	0.1	0.1	0.1	0.1	1
1923348	1923809	+	153	CDS	A79E_1775	-	hypothetical protein	0	0	0	0	0	0	0.1	0.1	0.1	0.1	0.1	0.1	1
1923995	1924213	+	72	CDS	A79E_1776	-	putative regulatory protein	0	0	0	0	0	0	0.1	0.1	0.1	0.1	0.1	0.1	1
1924229	1924480	+	83	CDS	A79E_1777	-	hypothetical protein	0	0	0	0	0	0	0.1	0.1	0.1	0.1	0.1	0.1	1
1924571	1924882	+	103	CDS	A79E_1778	-	hypothetical protein	0	0	0	0	0	0	0.1	0.1	0.1	0.1	0.1	0.1	1
1924960	1925250	+	96	CDS	A79E_1779	-	hypothetical protein	0	0	0	0	0	0	0.1	0.1	0.1	0.1	0.1	0.1	1
1926596	1927000	-	134	CDS	A79E_1780	-	DNA-binding protein H-NS	0	0	0	0	0	0	0.1	0.1	0.1	0.1	0.1	0.1	1
1927845	1928138	-	97	CDS	A79E_1781	-	hypothetical protein	0	0	0	0	0	0	0.1	0.1	0.1	0.1	0.1	0.1	1
1928449	1929240	-	263	CDS	A79E_1782	-	hypothetical protein	0	0	0	0	0	0	0.1	0.1	0.1	0.1	0.1	0.1	1
1929237	1929806	-	189	CDS	A79E_1783	-	hypothetical protein	0	0	0	0	0	0	0.1	0.1	0.1	0.1	0.1	0.1	1
1931858	1932112	+	84	CDS	A79E_1784	-	hypothetical protein	0	0	0	0	0	0	0.1	0.1	0.1	0.1	0.1	0.1	1
1933421	1934686	-	421	CDS	A79E_1785	-	hypothetical protein	0	0	0	0	0	0	0.1	0.1	0.1	0.1	0.1	0.1	1
1935268	1935489	+	73	CDS	A79E_1786	-	hypothetical protein	0	0	0	0	0	0	0.1	0.1	0.1	0.1	0.1	0.1	1
1935464	1935583	-	39	CDS	A79E_1787	-	hypothetical protein	0	0	0	0	0	0	0.1	0.1	0.1	0.1	0.1	0.1	1
1935773	1937293	-	506	CDS	A79E_1788	-	hypothetical protein	0	0	0	0	0	0	0.1	0.1	0.1	0.1	0.1	0.1	1
1938891	1939016	+	41	CDS	A79E_1789	-	hypothetical protein	0	0	0	0	0	0	0.1	0.1	0.1	0.1	0.1	0.1	1
1939945	1940616	+	223	CDS	A79E_1790	-	hypothetical protein	0	0	0	0	0	0	0.1	0.1	0.1	0.1	0.1	0.1	1
1942017	1943558	+	513	CDS	A79E_1791	-	PilV-like protein	0	0	0	0	0	0	0.1	0.1	0.1	0.1	0.1	0.1	1
1944429	1947236	-	935	CDS	A79E_1792	-	putative type III restriction endonuclease, res subunit	0	0	0	0	0	0	0.1	0.1	0.1	0.1	0.1	0.1	1
1947399	1949285	-	628	CDS	A79E_1793	-	Type III restriction-modification system methylation subunit	0	0	0	0	0	0	0.1	0.1	0.1	0.1	0.1	0.1	1
1949346	1949477	+	43	CDS	A79E_1794	-	hypothetical protein	0	0	0	0	0	0	0.1	0.1	0.1	0.1	0.1	0.1	1
1949480	1950868	+	462	CDS	A79E_1795	-	SpnT	0	0	0	0	0	0	0.1	0.1	0.1	0.1	0.1	0.1	1
1950915	1952189	-	424	CDS	A79E_1796	intB4	Integrase	0	0	0	0	0	0	0.1	0.1	0.1	0.1	0.1	0.1	1
1952373	1952445	-	73	RNA	A79E_1797	-	Asn tRNA	0	0	0	0.25	0	0	0.1	0.1	0.1	0.35	0.1	0.1	1
1955807	1956514	+	235	CDS	A79E_1802	-	metal-dependent phosphohydrolase	0	0	0	0	0	0	0.1	0.1	0.1	0.1	0.1	0.1	1
1957969	1958466	+	165	CDS	A79E_1804	-	Very-short-patch mismatch repair endonuclease (G-T specific)	0	0	0.0769231	0	0	0	0.1	0.1	0.176923	0.1	0.1	0.1	1
1962542	1962763	-	73	CDS	A79E_1808	-	putative cytoplasmic protein	0.25	0.25	0	0	0	0.25	0.35	0.35	0.1	0.1	0.1	0.35	1
1973932	1974480	+	182	CDS	A79E_1821	-	CDP-diacylglycerol-glycerol-3-phosphate 3-phosphatidyltransferase	0	0.1	0	0	0	0.1	0.1	0.2	0.1	0.1	0.1	0.2	1
1974631	1974703	+	73	RNA	A79E_1822	-	Gly tRNA	0	0	0	0	0	0	0.1	0.1	0.1	0.1	0.1	0.1	1
1974747	1974817	+	71	RNA	A79E_1823	-	Cys tRNA	0	0	0	0	0	0	0.1	0.1	0.1	0.1	0.1	0.1	1
1974834	1974917	+	84	RNA	A79E_1824	-	Leu tRNA	0	0	0	0	0	0	0.1	0.1	0.1	0.1	0.1	0.1	1
1975147	1976028	+	293	CDS	A79E_1825	-	Dihydrodipicolinate synthase	0	0	0	0	0	0	0.1	0.1	0.1	0.1	0.1	0.1	1
1976820	1978061	-	413	CDS	A79E_1827	-	Tyrosine-specific transport protein	0.441176	0.617647	0.323529	0.323529	0.352941	0.617647	0.541176	0.717647	0.423529	0.423529	0.452941	0.717647	1
1978223	1978462	+	79	CDS	A79E_1828	-	hypothetical protein	0	0	0	0	0	0	0.1	0.1	0.1	0.1	0.1	0.1	1
1979053	1979232	-	59	CDS	A79E_1830	-	hypothetical protein	0	0	0	0	0	0	0.1	0.1	0.1	0.1	0.1	0.1	1
1981953	1983464	-	503	CDS	A79E_1834	-	Putative transport protein	0.196078	0.313725	0.294118	0.313725	0.529412	0.313725	0.296078	0.413725	0.394118	0.413725	0.629412	0.413725	1
1997268	1998011	+	247	CDS	A79E_1846	-	Cytoplasmic copper homeostasis protein cutC	0.235294	0.294118	0.235294	0.294118	0.0588235	0.294118	0.335294	0.394118	0.335294	0.394118	0.158824	0.394118	1
2001973	2003760	+	595	CDS	A79E_1852	-	Aspartyl-tRNA synthetase	0	0	0	0	0	0	0.1	0.1	0.1	0.1	0.1	0.1	1
2005008	2005529	+	173	CDS	A79E_1855	-	Crossover junction endodeoxyribonuclease RuvC	0.111111	0.222222	0.666667	0.444444	0.111111	0.222222	0.211111	0.322222	0.766667	0.544444	0.211111	0.322222	1
2005609	2006220	+	203	CDS	A79E_1856	-	Holliday junction DNA helicase RuvA	0.375	0.25	0.5	0.375	0	0.25	0.475	0.35	0.6	0.475	0.1	0.35	1
2026368	2026706	+	112	CDS	A79E_1876	-	Putative periplasmic or exported protein	0	0.333333	0.333333	0.666667	0.666667	0.333333	0.1	0.433333	0.433333	0.766667	0.766667	0.433333	1
2027341	2027484	-	47	CDS	A79E_1877	-	hypothetical protein	0	0	0	0	0	0	0.1	0.1	0.1	0.1	0.1	0.1	1
2027589	2028557	-	322	CDS	A79E_1878	-	Virulence factor VirK	0	0	0	0.037037	0.037037	0	0.1	0.1	0.1	0.137037	0.137037	0.1	1
2036975	2038924	+	649	CDS	A79E_1887	-	Tail-specific protease precursor	0.313725	0.45098	0.27451	0.27451	0.294118	0.45098	0.413725	0.55098	0.37451	0.37451	0.394118	0.55098	1
2062153	2062734	+	193	CDS	A79E_1910	-	Putative starvation lipoprotein Slp	0.0714286	0	0	0.0714286	0.214286	0	0.171429	0.1	0.1	0.171429	0.314286	0.1	1
2067926	2068114	+	62	CDS	A79E_1916	-	Protein YcgL	1.33333	1.5	0.666667	0.833333	1.33333	1.5	1.43333	1.6	0.766667	0.933333	1.43333	1.6	1
2092619	2092741	-	40	CDS	A79E_1940	-	Nitrilotriacetate monooxygenase component A	0	0	0	0	0	0	0.1	0.1	0.1	0.1	0.1	0.1	1
2093039	2093182	-	47	CDS	A79E_1941	-	hypothetical protein	0	0	0	0	0	0	0.1	0.1	0.1	0.1	0.1	0.1	1
2114208	2114906	+	232	CDS	A79E_1961	-	Ribosomal large subunit pseudouridine synthase A	0.461538	0.538462	0.384615	0.153846	0.307692	0.538462	0.561538	0.638462	0.484615	0.253846	0.407692	0.638462	1
2116086	2116247	+	53	CDS	A79E_1964	-	hypothetical protein	0	0	0	0	0	0	0.1	0.1	0.1	0.1	0.1	0.1	1
2116458	2117828	+	456	CDS	A79E_1965	-	hypothetical protein ImpJ/VasE	0	0	0	0	0	0	0.1	0.1	0.1	0.1	0.1	0.1	1
2117825	2118478	+	217	CDS	A79E_1966	-	putative transmembrane protein	0	0	0	0	0	0	0.1	0.1	0.1	0.1	0.1	0.1	1
2118482	2120179	+	565	CDS	A79E_1967	-	Outer membrane protein	0	0	0	0	0	0	0.1	0.1	0.1	0.1	0.1	0.1	1
2120638	2123124	+	828	CDS	A79E_1968	-	VgrG protein	0	0	0	0	0	0	0.1	0.1	0.1	0.1	0.1	0.1	1
2123143	2123679	+	178	CDS	A79E_1969	-	hypothetical protein	0	0	0	0	0	0	0.1	0.1	0.1	0.1	0.1	0.1	1
2124253	2125401	+	382	CDS	A79E_1970	-	hypothetical protein	0	0	0	0	0	0	0.1	0.1	0.1	0.1	0.1	0.1	1
2125423	2125776	+	117	CDS	A79E_1971	-	serine/threonine kinase	0	0	0	0	0	0	0.1	0.1	0.1	0.1	0.1	0.1	1
2126354	2126473	+	39	CDS	A79E_1972	-	hypothetical protein	0	0	0	0	0	0	0.1	0.1	0.1	0.1	0.1	0.1	1
2126495	2127388	+	297	CDS	A79E_1973	-	serine/threonine kinase	0	0	0	0	0	0	0.1	0.1	0.1	0.1	0.1	0.1	1
2127714	2128457	+	247	CDS	A79E_1974	-	sulfatase modifying factor 1 precursor-like protein	0	0	0	0	0	0	0.1	0.1	0.1	0.1	0.1	0.1	1
2128500	2128619	+	39	CDS	A79E_1976	-	hypothetical protein	0	0	0	0	0	0	0.1	0.1	0.1	0.1	0.1	0.1	1
2128971	2129534	+	187	CDS	A79E_1977	-	serine/threonine kinase	0	0	0	0	0	0	0.1	0.1	0.1	0.1	0.1	0.1	1
2129651	2129767	+	38	CDS	A79E_1978	-	hypothetical protein	0	0	0	0	0	0	0.1	0.1	0.1	0.1	0.1	0.1	1
2129810	2130034	+	74	CDS	A79E_1979	-	hypothetical protein	0	0	0	0	0	0	0.1	0.1	0.1	0.1	0.1	0.1	1
2130031	2130189	+	52	CDS	A79E_1980	-	hypothetical protein	0	0	0	0	0	0	0.1	0.1	0.1	0.1	0.1	0.1	1
2130756	2131022	+	88	CDS	A79E_1981	-	hypothetical protein	0	0	0	0	0	0	0.1	0.1	0.1	0.1	0.1	0.1	1
2131026	2132183	+	385	CDS	A79E_1982	-	hypothetical protein	0	0	0	0	0	0	0.1	0.1	0.1	0.1	0.1	0.1	1
2132167	2135577	+	1136	CDS	A79E_1983	-	putative membrane protein	0	0	0	0	0	0	0.1	0.1	0.1	0.1	0.1	0.1	1
2135711	2137474	+	587	CDS	A79E_1984	-	Protein ImpG/VasA	0	0	0	0	0	0	0.1	0.1	0.1	0.1	0.1	0.1	1
2137429	2138520	+	363	CDS	A79E_1985	-	hypothetical protein ImpH/VasB	0	0	0	0	0	0	0.1	0.1	0.1	0.1	0.1	0.1	1
2138549	2139037	+	162	CDS	A79E_1986	-	hypothetical protein	0	0	0	0	0	0	0.1	0.1	0.1	0.1	0.1	0.1	1
2139040	2139483	+	147	CDS	A79E_1987	-	hypothetical protein	0	0	0	0	0	0	0.1	0.1	0.1	0.1	0.1	0.1	1
2139503	2140918	+	471	CDS	A79E_1988	-	hypothetical protein	0	0	0	0	0	0	0.1	0.1	0.1	0.1	0.1	0.1	1
2144525	2144800	+	91	CDS	A79E_1993	-	putative membrane protein	0.7	0.9	0.5	0.8	0.9	0.9	0.8	1	0.6	0.9	1	1	1
2149004	2149852	-	282	CDS	A79E_1997	-	4-diphosphocytidyl-2-C-methyl-D-erythritol kinase	0	0	0	0	0	0	0.1	0.1	0.1	0.1	0.1	0.1	1
2152033	2153115	+	360	CDS	A79E_2000	-	Peptide chain release factor 1	0	0	0	0	0	0	0.1	0.1	0.1	0.1	0.1	0.1	1
2153115	2153963	+	282	CDS	A79E_2001	-	Protein-N(5)-glutamine methyltransferase PrmC	0	0	0	0.0833333	0	0	0.1	0.1	0.1	0.183333	0.1	0.1	1
2158606	2158725	+	39	CDS	A79E_2008	-	hypothetical protein	0	0	0	0	0	0	0.1	0.1	0.1	0.1	0.1	0.1	1
2160886	2160999	+	37	CDS	A79E_2012	-	hypothetical protein	0	0	0	0	0	0	0.1	0.1	0.1	0.1	0.1	0.1	1
2176520	2176633	+	37	CDS	A79E_2022	-	hypothetical protein	0	0	0	0	0	0	0.1	0.1	0.1	0.1	0.1	0.1	1
2183456	2184352	-	298	CDS	A79E_2027	-	Permease of the drug/metabolite transporter (DMT) superfamily	0	0.0833333	0	0	0.0416667	0.0833333	0.1	0.183333	0.1	0.1	0.141667	0.183333	1
2206202	2206849	-	215	CDS	A79E_2050	-	putative exported protein	0	0	0	0	0	0	0.1	0.1	0.1	0.1	0.1	0.1	1
2207456	2207572	+	38	CDS	A79E_2051	-	hypothetical protein	0	0	0	0	0	0	0.1	0.1	0.1	0.1	0.1	0.1	1
2210184	2211116	-	310	CDS	A79E_2056	-	6-phosphofructokinase class II	0.0714286	0.214286	0.0714286	0.285714	0.0714286	0.214286	0.171429	0.314286	0.171429	0.385714	0.171429	0.314286	1
2212505	2212738	+	77	CDS	A79E_2058	-	hypothetical protein	0	0	0	0	0	0	0.1	0.1	0.1	0.1	0.1	0.1	1
2213170	2215098	+	642	CDS	A79E_2059	-	Threonyl-tRNA synthetase	0	0	0	0.015873	0	0	0.1	0.1	0.1	0.115873	0.1	0.1	1
2215210	2215644	+	144	CDS	A79E_2060	-	Translation initiation factor 3	0	0	0	0	0	0	0.1	0.1	0.1	0.1	0.1	0.1	1
2215737	2215934	+	65	CDS	A79E_2061	-	LSU ribosomal protein L35p	0	0	0	0	0	0	0.1	0.1	0.1	0.1	0.1	0.1	1
2215984	2216340	+	118	CDS	A79E_2062	-	LSU ribosomal protein L20p	0	0	0	0	0.0714286	0	0.1	0.1	0.1	0.1	0.171429	0.1	1
2220390	2220743	-	117	CDS	A79E_2066	-	Endoribonuclease L-PSP	0	0	0	0.222222	0.111111	0	0.1	0.1	0.1	0.322222	0.211111	0.1	1
2228813	2230255	+	480	CDS	A79E_2075	-	Selenoprotein O-like protein	0.774194	0.516129	0.129032	0.225806	0.483871	0.516129	0.874194	0.616129	0.229032	0.325806	0.583871	0.616129	1
2230285	2230539	-	84	CDS	A79E_2076	-	hypothetical protein	0	0.1	0.1	0.1	0.1	0.1	0.1	0.2	0.2	0.2	0.2	0.2	1
2232798	2232917	-	39	CDS	A79E_2079	-	hypothetical protein	0.25	0	0	0.75	0.75	0	0.35	0.1	0.1	0.85	0.85	0.1	1
2241098	2241418	-	106	CDS	A79E_2085	-	hypothetical protein	0	0	0	0	0	0	0.1	0.1	0.1	0.1	0.1	0.1	1
2241730	2241855	+	41	CDS	A79E_2086	-	hypothetical protein	0	0	0	0	0	0	0.1	0.1	0.1	0.1	0.1	0.1	1
2244113	2245300	-	395	CDS	A79E_2089	-	Transporter, MFS superfamily	0.05	0.1	0.1	0.15	0.1	0.1	0.15	0.2	0.2	0.25	0.2	0.2	1
2248312	2249223	-	303	CDS	A79E_2093	-	Transcriptional regulator, LysR family	0.0625	0.375	0.25	0.25	0.6875	0.375	0.1625	0.475	0.35	0.35	0.7875	0.475	1
2257414	2257809	-	131	CDS	A79E_2100	-	hypothetical protein	0	0	0	0	0.166667	0	0.1	0.1	0.1	0.1	0.266667	0.1	1
2267716	2267874	+	52	CDS	A79E_2111	-	hypothetical protein	0	0	0	0	0	0	0.1	0.1	0.1	0.1	0.1	0.1	1
2267840	2268076	+	78	CDS	A79E_2112	-	hypothetical protein	0	0	0	0	0	0	0.1	0.1	0.1	0.1	0.1	0.1	1
2273742	2274491	-	249	CDS	A79E_2118	-	ABC-type cobalamin/Fe3+-siderophores transport systems, ATPase component	0.142857	0	0	0.142857	0	0	0.242857	0.1	0.1	0.242857	0.1	0.1	1
2319676	2319804	-	42	CDS	A79E_2159	-	hypothetical protein	0	0	0	0	0	0	0.1	0.1	0.1	0.1	0.1	0.1	1
2320939	2323335	+	798	CDS	A79E_2160	-	CRISPR-associated helicase Cas3, protein	0	0	0	0	0	0	0.1	0.1	0.1	0.1	0.1	0.1	1
2323339	2324862	+	507	CDS	A79E_2161	-	CRISPR-associated protein, Cse1 family	0	0	0	0	0	0	0.1	0.1	0.1	0.1	0.1	0.1	1
2324874	2325440	+	188	CDS	A79E_2162	-	crispr-associated protein, Cse2 family	0	0	0	0	0	0	0.1	0.1	0.1	0.1	0.1	0.1	1
2325433	2326080	+	215	CDS	A79E_2163	-	CRISPR-associated protein, CT1974	0	0	0	0	0	0	0.1	0.1	0.1	0.1	0.1	0.1	1
2326110	2327144	+	344	CDS	A79E_2164	-	CRISPR-associated protein, CT1975 family	0	0	0	0	0	0	0.1	0.1	0.1	0.1	0.1	0.1	1
2327236	2327874	+	212	CDS	A79E_2165	-	CRISPR-associated protein, CT1976	0	0	0	0	0	0	0.1	0.1	0.1	0.1	0.1	0.1	1
2327874	2328749	+	291	CDS	A79E_2166	-	CRISPR-associated protein Cas1	0	0	0	0	0	0	0.1	0.1	0.1	0.1	0.1	0.1	1
2328775	2329014	+	79	CDS	A79E_2167	-	CRISPR-associated protein, Cas2	0	0	0	0	0	0	0.1	0.1	0.1	0.1	0.1	0.1	1
2330248	2331297	+	349	CDS	A79E_2168	-	hypothetical protein	0	0	0	0	0	0	0.1	0.1	0.1	0.1	0.1	0.1	1
2331308	2331991	+	227	CDS	A79E_2169	-	hypothetical protein	0	0	0	0	0	0	0.1	0.1	0.1	0.1	0.1	0.1	1
2344352	2344516	-	54	CDS	A79E_2184	-	hypothetical protein	0	0	0	0	0	0	0.1	0.1	0.1	0.1	0.1	0.1	1
2345065	2346177	+	370	CDS	A79E_2185	-	Phage-related regulatory protein cII	0	0	0	0	0	0	0.1	0.1	0.1	0.1	0.1	0.1	1
2346948	2347073	-	41	CDS	A79E_2186	-	hypothetical protein	0	0	0	0	0	0	0.1	0.1	0.1	0.1	0.1	0.1	1
2347137	2347343	+	68	CDS	A79E_2187	-	Transposase	0	0	0	0	0	0	0.1	0.1	0.1	0.1	0.1	0.1	1
2347544	2348182	+	212	CDS	A79E_2188	-	Transposase	0	0	0	0	0	0	0.1	0.1	0.1	0.1	0.1	0.1	1
2348657	2349706	-	349	CDS	A79E_2189	-	hypothetical protein	0	0	0	0	0	0	0.1	0.1	0.1	0.1	0.1	0.1	1
2357416	2358597	-	393	CDS	A79E_2197	-	3-ketoacyl-CoA thiolase	1.33333	1.22222	1.44444	1.44444	1.11111	1.22222	1.43333	1.32222	1.54444	1.54444	1.21111	1.32222	1
2378542	2378826	+	94	CDS	A79E_2221	-	hypothetical protein	0	0.166667	0	0	0	0.166667	0.1	0.266667	0.1	0.1	0.1	0.266667	1
2390096	2390392	-	98	CDS	A79E_2234	-	hypothetical protein	0	0	0	0	0	0	0.1	0.1	0.1	0.1	0.1	0.1	1
2390389	2390961	-	190	CDS	A79E_2235	-	hypothetical protein	0	0	0	0	0	0	0.1	0.1	0.1	0.1	0.1	0.1	1
2391152	2391586	-	144	CDS	A79E_2236	-	hypothetical protein	0	0	0	0	0	0	0.1	0.1	0.1	0.1	0.1	0.1	1
2392225	2393061	-	278	CDS	A79E_2237	-	hypothetical protein	0	0	0	0	0	0	0.1	0.1	0.1	0.1	0.1	0.1	1
2393069	2393584	-	171	CDS	A79E_2238	-	Ribosomal protein S4	0	0	0	0	0	0	0.1	0.1	0.1	0.1	0.1	0.1	1
2397681	2397794	+	37	CDS	A79E_2242	-	hypothetical protein	0	0	0	0	0	0	0.1	0.1	0.1	0.1	0.1	0.1	1
2412923	2414020	-	365	CDS	A79E_2259	-	N-ethylmaleimide reductase	0.181818	0.181818	0.318182	0.227273	0.227273	0.181818	0.281818	0.281818	0.418182	0.327273	0.327273	0.281818	1
2414074	2414673	-	199	CDS	A79E_2260	-	Transcriptional regulator, TetR family	0.176471	0.117647	0	0.0588235	0.0588235	0.117647	0.276471	0.217647	0.1	0.158824	0.158824	0.217647	1
2419515	2419751	-	78	CDS	A79E_2266	-	hypothetical protein	0.428571	0	0	0	0.142857	0	0.528571	0.1	0.1	0.1	0.242857	0.1	1
2420398	2421867	-	489	CDS	A79E_2268	-	diguanylate cyclase	0	0	0	0	0	0	0.1	0.1	0.1	0.1	0.1	0.1	1
2426432	2427301	+	289	CDS	A79E_2274	-	Pyridoxal kinase	0.0909091	0.181818	0	0.227273	0.0454545	0.181818	0.190909	0.281818	0.1	0.327273	0.145455	0.281818	1
2439348	2440388	+	346	CDS	A79E_2288	-	putative oxidoreductase ydgJ	0.137931	0.137931	0.103448	0	0.0344828	0.137931	0.237931	0.237931	0.203448	0.1	0.134483	0.237931	1
2443637	2443822	+	61	CDS	A79E_2292	-	hypothetical protein	0.3	0.2	0.2	0.3	0	0.2	0.4	0.3	0.3	0.4	0.1	0.3	1
2443832	2444194	-	120	CDS	A79E_2293	-	hypothetical protein	0	0	0.0909091	0	0	0	0.1	0.1	0.190909	0.1	0.1	0.1	1
2454882	2455970	-	362	CDS	A79E_2303	-	benzyl alcohol dehydrogenase	0	0	0	0	0	0	0.1	0.1	0.1	0.1	0.1	0.1	1
2461630	2462298	+	222	CDS	A79E_2309	-	putative membrane lipoprotein	0	0	0	0	0	0	0.1	0.1	0.1	0.1	0.1	0.1	1
2464268	2465434	-	388	CDS	A79E_2311	-	Benzoate transport protein	0	0	0	0	0	0	0.1	0.1	0.1	0.1	0.1	0.1	1
2468375	2468605	-	76	CDS	A79E_2314	-	hypothetical protein	0	0	0	0	0	0	0.1	0.1	0.1	0.1	0.1	0.1	1
2468754	2469038	-	94	CDS	A79E_2315	-	hypothetical protein	0	0	0	0.166667	0.166667	0	0.1	0.1	0.1	0.266667	0.266667	0.1	1
2469134	2469259	-	41	CDS	A79E_2316	-	hypothetical protein	0	0	0	0	0.25	0	0.1	0.1	0.1	0.1	0.35	0.1	1
2479753	2479884	-	43	CDS	A79E_2325	-	hypothetical protein	0	0	0	0	0	0	0.1	0.1	0.1	0.1	0.1	0.1	1
2480959	2481132	+	57	CDS	A79E_2327	-	hypothetical protein	0.333333	0.333333	0.333333	0.833333	0.5	0.333333	0.433333	0.433333	0.433333	0.933333	0.6	0.433333	1
2481221	2481970	+	249	CDS	A79E_2328	-	alpha/beta hydrolase fold protein	0	0	0	0	0	0	0.1	0.1	0.1	0.1	0.1	0.1	1
2483449	2483574	+	41	CDS	A79E_2330	-	hypothetical protein	0	0	0	0	0	0	0.1	0.1	0.1	0.1	0.1	0.1	1
2485990	2486508	-	172	CDS	A79E_2334	-	Putative acetyltransferase	0.0833333	0.333333	0.25	0.25	0	0.333333	0.183333	0.433333	0.35	0.35	0.1	0.433333	1
2490033	2491739	-	568	CDS	A79E_2340	-	hypothetical protein	0	0	0	0	0	0	0.1	0.1	0.1	0.1	0.1	0.1	1
2497447	2498334	-	295	CDS	A79E_2345	-	Transcriptional regulator, LysR family	0	0	0	0	0	0	0.1	0.1	0.1	0.1	0.1	0.1	1
2513651	2514331	-	226	CDS	A79E_2362	-	Respiratory nitrate reductase gamma chain	0	0	0	0	0	0	0.1	0.1	0.1	0.1	0.1	0.1	1
2514328	2515023	-	231	CDS	A79E_2363	-	Respiratory nitrate reductase delta chain	0	0	0	0	0	0	0.1	0.1	0.1	0.1	0.1	0.1	1
2515023	2516567	-	514	CDS	A79E_2364	-	Respiratory nitrate reductase beta chain	0	0	0	0	0	0	0.1	0.1	0.1	0.1	0.1	0.1	1
2520419	2521801	-	460	CDS	A79E_2366	-	Nitrate/nitrite transporter	0	0	0	0	0	0	0.1	0.1	0.1	0.1	0.1	0.1	1
2525220	2526338	+	372	CDS	A79E_2370	-	Muconate cycloisomerase	0.142857	0	0.047619	0.142857	0.047619	0	0.242857	0.1	0.147619	0.242857	0.147619	0.1	1
2530654	2531427	+	257	CDS	A79E_2376	-	1,2-dihydroxycyclohexa-3,5-diene-1-carboxylate dehydrogenase	0.0833333	0.0833333	0.166667	0.0833333	0.25	0.0833333	0.183333	0.183333	0.266667	0.183333	0.35	0.183333	1
2538098	2538805	-	235	CDS	A79E_2382	-	putative glycosyltransferase	0.0689655	0.103448	0	0.0689655	0.0689655	0.103448	0.168966	0.203448	0.1	0.168966	0.168966	0.203448	1
2545675	2545890	+	71	CDS	A79E_2391	-	hypothetical protein	0	0.0909091	0	0.0909091	0	0.0909091	0.1	0.190909	0.1	0.190909	0.1	0.190909	1
2546437	2546619	+	60	CDS	A79E_2393	-	PTS family enzyme IIBC component, cellobiose/salicin/arbutin-specific	0	0	0	0	0	0	0.1	0.1	0.1	0.1	0.1	0.1	1
2550050	2550553	-	167	CDS	A79E_2397	-	hypothetical protein	0	0	0	0	0	0	0.1	0.1	0.1	0.1	0.1	0.1	1
2550644	2551102	+	152	CDS	A79E_2398	-	Putative periplasmic protein	0	0	0	0.181818	0	0	0.1	0.1	0.1	0.281818	0.1	0.1	1
2551118	2551264	+	48	CDS	A79E_2399	-	hypothetical protein	0	0	0	0	0	0	0.1	0.1	0.1	0.1	0.1	0.1	1
2552785	2553471	-	228	CDS	A79E_2402	-	putative extracellular solute-binding protein	0.0666667	0	0.0666667	0	0.0666667	0	0.166667	0.1	0.166667	0.1	0.166667	0.1	1
2553693	2554616	+	307	CDS	A79E_2403	-	Cobalt-zinc-cadmium resistance protein	0.0434783	0.130435	0.0434783	0.173913	0.0434783	0.130435	0.143478	0.230435	0.143478	0.273913	0.143478	0.230435	1
2558549	2559430	+	293	CDS	A79E_2406	-	Transcriptional regulator, LysR family	0.294118	0.352941	0.117647	0	0.235294	0.352941	0.394118	0.452941	0.217647	0.1	0.335294	0.452941	1
2559834	2560172	+	112	CDS	A79E_2407	-	PTS system, cellobiose-specific IIC component	0	0	0	0	0	0	0.1	0.1	0.1	0.1	0.1	0.1	1
2560264	2561430	+	388	CDS	A79E_2408	-	Alpha-rhamnosidase	0	0	0	0	0	0	0.1	0.1	0.1	0.1	0.1	0.1	1
2561473	2562417	+	314	CDS	A79E_2409	-	Transcriptional regulator of rhamnose utilization, AraC family	0	0	0	0	0	0	0.1	0.1	0.1	0.1	0.1	0.1	1
2562811	2563887	+	358	CDS	A79E_2410	-	hypothetical protein	0	0	0	0	0	0	0.1	0.1	0.1	0.1	0.1	0.1	1
2563920	2564786	+	288	CDS	A79E_2411	-	hypothetical protein	0	0	0	0	0	0	0.1	0.1	0.1	0.1	0.1	0.1	1
2564910	2565233	+	107	CDS	A79E_2412	-	PTS system, cellobiose-specific IIB component	0	0	0	0	0	0	0.1	0.1	0.1	0.1	0.1	0.1	1
2565243	2565557	+	104	CDS	A79E_2413	-	PTS system, cellobiose-specific IIA component	0	0	0	0	0	0	0.1	0.1	0.1	0.1	0.1	0.1	1
2568370	2569431	+	353	CDS	A79E_2416	-	ATPase	0.142857	0	0.047619	0.0952381	0.0952381	0	0.242857	0.1	0.147619	0.195238	0.195238	0.1	1
2571912	2572844	-	310	CDS	A79E_2418	-	Transcriptional regulator, LysR family	0	0	0	0	0	0	0.1	0.1	0.1	0.1	0.1	0.1	1
2572944	2573378	+	144	CDS	A79E_2419	-	hypothetical protein	0	0	0	0	0	0	0.1	0.1	0.1	0.1	0.1	0.1	1
2573388	2573864	+	158	CDS	A79E_2420	-	hypothetical protein	0	0	0	0	0	0	0.1	0.1	0.1	0.1	0.1	0.1	1
2594865	2595593	-	242	CDS	A79E_2437	-	ABC transporter ATP-binding protein	0.5	0	0	0	0	0	0.6	0.1	0.1	0.1	0.1	0.1	1
2601588	2602844	+	418	CDS	A79E_2443	-	GGDEF family protein	0	0	0.02	0.02	0	0	0.1	0.1	0.12	0.12	0.1	0.1	1
2610361	2610585	+	74	CDS	A79E_2451	-	hypothetical protein	0	0	0	0	0	0	0.1	0.1	0.1	0.1	0.1	0.1	1
2620417	2621535	+	372	CDS	A79E_2461	-	Aspartate-semialdehyde dehydrogenase	0.179487	0.358974	0.128205	0.128205	0.0769231	0.358974	0.279487	0.458974	0.228205	0.228205	0.176923	0.458974	1
2635127	2636227	-	366	CDS	A79E_2477	-	FMN oxidoreductase	0.05	0	0.1	0	0.05	0	0.15	0.1	0.2	0.1	0.15	0.1	1
2636336	2637943	-	535	CDS	A79E_2478	-	Acyl-CoA dehydrogenase	0.16129	0.193548	0.16129	0.225806	0.193548	0.193548	0.26129	0.293548	0.26129	0.325806	0.293548	0.293548	1
2646590	2647027	+	145	CDS	A79E_2486	-	PTS system, IIA component	0	0	0	0	0	0	0.1	0.1	0.1	0.1	0.1	0.1	1
2647039	2647305	+	88	CDS	A79E_2487	-	hypothetical protein	0	0	0	0	0	0	0.1	0.1	0.1	0.1	0.1	0.1	1
2649943	2650254	+	103	CDS	A79E_2491	-	PTS system, fructose-specific IIA component	0	0	0	0	0	0	0.1	0.1	0.1	0.1	0.1	0.1	1
2651709	2652209	+	166	CDS	A79E_2493	-	Putative threonine efflux protein	0	0.0588235	0.176471	0	0.294118	0.0588235	0.1	0.158824	0.276471	0.1	0.394118	0.158824	1
2652267	2653475	-	402	CDS	A79E_2494	-	MxcK	0	0	0	0	0	0	0.1	0.1	0.1	0.1	0.1	0.1	1
2653579	2653857	+	92	CDS	A79E_2495	-	putative transcriptional regulator, LysR family	0	0	0	0	0	0	0.1	0.1	0.1	0.1	0.1	0.1	1
2654018	2654905	-	295	CDS	A79E_2496	-	hypothetical protein	0	0	0	0	0	0	0.1	0.1	0.1	0.1	0.1	0.1	1
2655135	2655860	+	241	CDS	A79E_2497	-	N-acyl homoserine lactone hydrolase	0	0	0	0	0	0	0.1	0.1	0.1	0.1	0.1	0.1	1
2655906	2656394	-	162	CDS	A79E_2498	-	TolA protein	0	0	0	0	0	0	0.1	0.1	0.1	0.1	0.1	0.1	1
2656507	2657649	-	380	CDS	A79E_2499	-	Acetylornithine deacetylase	0	0	0	0	0	0	0.1	0.1	0.1	0.1	0.1	0.1	1
2657649	2658404	-	251	CDS	A79E_2500	-	Putative cytoplasmic protein	0	0	0	0	0	0	0.1	0.1	0.1	0.1	0.1	0.1	1
2658419	2659498	-	359	CDS	A79E_2501	-	resiniferatoxin-binding, phosphotriesterase-related protein	0	0	0	0	0	0	0.1	0.1	0.1	0.1	0.1	0.1	1
2659502	2660503	-	333	CDS	A79E_2502	-	Ribose ABC transport system, permease protein RbsC	0	0	0	0	0	0	0.1	0.1	0.1	0.1	0.1	0.1	1
2660522	2661268	-	248	CDS	A79E_2503	-	ABC transporter, ATP-binding protein	0	0	0	0	0	0	0.1	0.1	0.1	0.1	0.1	0.1	1
2661649	2662671	-	340	CDS	A79E_2504	-	regulatory protein, LacI:Periplasmic binding protein/LacI transcriptional regulator	0	0	0	0	0	0	0.1	0.1	0.1	0.1	0.1	0.1	1
2663017	2663970	+	317	CDS	A79E_2505	-	Ribose ABC transporter, periplasmic ribose-binding protein RbsB	0	0	0	0	0	0	0.1	0.1	0.1	0.1	0.1	0.1	1
2663972	2664844	-	290	CDS	A79E_2506	-	Ribokinase	0	0	0	0	0	0	0.1	0.1	0.1	0.1	0.1	0.1	1
2664871	2665716	+	281	CDS	A79E_2507	-	hypothetical protein	0	0	0	0	0	0	0.1	0.1	0.1	0.1	0.1	0.1	1
2665716	2666360	+	214	CDS	A79E_2508	-	Thiaminase II	0	0	0	0	0	0	0.1	0.1	0.1	0.1	0.1	0.1	1
2669863	2670003	+	46	CDS	A79E_2511	-	hypothetical protein	0	0	0	0	0	0	0.1	0.1	0.1	0.1	0.1	0.1	1
2674660	2674896	+	78	CDS	A79E_2515	-	Gluconolactonase	0	0	0	0	0	0	0.1	0.1	0.1	0.1	0.1	0.1	1
2674948	2675985	-	345	CDS	A79E_2516	-	putative oxidoreductase	0	0	0	0	0	0	0.1	0.1	0.1	0.1	0.1	0.1	1
2676696	2677469	-	257	CDS	A79E_2517	-	putative regulator of fructose utilization, DeoR family	0	0	0	0	0	0	0.1	0.1	0.1	0.1	0.1	0.1	1
2677531	2679036	-	501	CDS	A79E_2518	-	Xylulose kinase	0	0	0	0	0	0	0.1	0.1	0.1	0.1	0.1	0.1	1
2679090	2679839	-	249	CDS	A79E_2519	-	Deoxyribose-phosphate aldolase	0	0	0	0	0	0	0.1	0.1	0.1	0.1	0.1	0.1	1
2680202	2681002	+	266	CDS	A79E_2520	-	L-fucose operon activator	0	0	0	0	0	0	0.1	0.1	0.1	0.1	0.1	0.1	1
2681112	2681801	+	229	CDS	A79E_2521	-	Ribulose-phosphate 3-epimerase	0	0	0	0	0	0	0.1	0.1	0.1	0.1	0.1	0.1	1
2681813	2682754	+	313	CDS	A79E_2522	-	Ribokinase	0	0	0	0	0	0	0.1	0.1	0.1	0.1	0.1	0.1	1
2682791	2684125	+	444	CDS	A79E_2523	-	Putative fucose/glucose/galactose permease	0	0	0	0	0	0	0.1	0.1	0.1	0.1	0.1	0.1	1
2684127	2684516	+	129	CDS	A79E_2524	-	Glyoxalase/bleomycin resistance protein/dioxygenase	0	0	0	0	0	0	0.1	0.1	0.1	0.1	0.1	0.1	1
2684765	2686321	+	518	CDS	A79E_2525	-	Long-chain-fatty-acid-CoA ligase	0	0	0	0	0	0	0.1	0.1	0.1	0.1	0.1	0.1	1
2686318	2687910	+	530	CDS	A79E_2526	-	Acetyl-CoA:acetoacetyl-CoA transferase, alpha subunit	0	0	0	0	0	0	0.1	0.1	0.1	0.1	0.1	0.1	1
2687922	2688656	+	244	CDS	A79E_2527	-	3-oxoacyl-[acyl-carrier protein] reductase	0	0	0	0	0	0	0.1	0.1	0.1	0.1	0.1	0.1	1
2688668	2689858	+	396	CDS	A79E_2528	-	3-ketoacyl-CoA thiolase	0	0	0	0	0	0	0.1	0.1	0.1	0.1	0.1	0.1	1
2689904	2690047	-	47	CDS	A79E_2529	-	hypothetical protein	0	0	0	0	0	0	0.1	0.1	0.1	0.1	0.1	0.1	1
2690070	2691332	+	420	CDS	A79E_2530	-	Nitrate/nitrite transporter	0	0	0	0	0	0	0.1	0.1	0.1	0.1	0.1	0.1	1
2691346	2692224	+	292	CDS	A79E_2531	-	Senescence marker protein-30	0	0	0	0	0	0	0.1	0.1	0.1	0.1	0.1	0.1	1
2692301	2693671	+	456	CDS	A79E_2532	-	Permeases of the major facilitator superfamily	0	0	0	0	0	0	0.1	0.1	0.1	0.1	0.1	0.1	1
2693685	2694860	+	391	CDS	A79E_2533	-	Glycerate kinase	0	0	0	0	0	0	0.1	0.1	0.1	0.1	0.1	0.1	1
2694857	2696014	+	385	CDS	A79E_2534	-	Sugar diacid utilization regulator SdaR	0	0	0	0	0	0	0.1	0.1	0.1	0.1	0.1	0.1	1
2697084	2697968	-	294	CDS	A79E_2536	-	putative bacterial regulatory protein, LysR	0	0	0	0	0	0	0.1	0.1	0.1	0.1	0.1	0.1	1
2702735	2702908	+	57	CDS	A79E_2541	-	hypothetical protein	0	0	0	0	0	0	0.1	0.1	0.1	0.1	0.1	0.1	1
2705698	2705937	+	79	CDS	A79E_2545	-	hypothetical protein	0	0	0	0	0	0	0.1	0.1	0.1	0.1	0.1	0.1	1
2705962	2706102	+	46	CDS	A79E_2546	-	hypothetical protein	0	0	0	0	0	0	0.1	0.1	0.1	0.1	0.1	0.1	1
2706296	2707225	+	309	CDS	A79E_2547	-	Periplasmic esterase IroE	0	0	0	0	0.0333333	0	0.1	0.1	0.1	0.1	0.133333	0.1	1
2710956	2711243	-	95	CDS	A79E_2552	-	hypothetical protein	0	0	0	0	0	0	0.1	0.1	0.1	0.1	0.1	0.1	1
2711688	2712251	+	187	CDS	A79E_2553	-	type 1 fimbriae protein FimI	0	0	0	0	0	0	0.1	0.1	0.1	0.1	0.1	0.1	1
2712328	2713023	+	231	CDS	A79E_2554	-	putative fimbrial chaperone	0	0	0	0	0	0	0.1	0.1	0.1	0.1	0.1	0.1	1
2713039	2715540	+	833	CDS	A79E_2555	-	type 1 fimbriae anchoring protein FimD	0	0	0	0	0	0	0.1	0.1	0.1	0.1	0.1	0.1	1
2715528	2716532	+	334	CDS	A79E_2556	-	Fimbrial adhesin precursor	0	0	0	0	0	0	0.1	0.1	0.1	0.1	0.1	0.1	1
2725554	2726543	+	329	CDS	A79E_2566	-	Flavodoxin reductases (ferredoxin-NADPH reductases) family 1	0.357143	0.142857	0.0714286	0.214286	0.5	0.142857	0.457143	0.242857	0.171429	0.314286	0.6	0.242857	1
2735932	2737089	-	385	CDS	A79E_2578	-	Putative transport protein	0	0	0	0	0	0	0.1	0.1	0.1	0.1	0.1	0.1	1
2737296	2737718	+	140	CDS	A79E_2579	-	Prolyl endopeptidase	0	0	0	0.111111	0	0	0.1	0.1	0.1	0.211111	0.1	0.1	1
2739789	2740550	+	253	CDS	A79E_2582	-	Trans-aconitate 2-methyltransferase	0.0588235	0	0	0.0588235	0	0	0.158824	0.1	0.1	0.158824	0.1	0.1	1
2740711	2741022	+	103	CDS	A79E_2583	-	4-carboxymuconolactone decarboxylase	0	0	0	0	0	0	0.1	0.1	0.1	0.1	0.1	0.1	1
2741013	2741393	+	126	CDS	A79E_2584	-	putative tautomerase	0	0	0	0	0	0	0.1	0.1	0.1	0.1	0.1	0.1	1
2741943	2742140	-	65	CDS	A79E_2585	-	hypothetical protein	0	0	0	0	0	0	0.1	0.1	0.1	0.1	0.1	0.1	1
2742141	2742857	-	238	CDS	A79E_2586	-	hypothetical protein	0	0	0	0	0	0	0.1	0.1	0.1	0.1	0.1	0.1	1
2743427	2743873	-	148	CDS	A79E_2587	-	GCN5-related N-acetyltransferase	0	0	0	0.0769231	0	0	0.1	0.1	0.1	0.176923	0.1	0.1	1
2745692	2746222	-	176	CDS	A79E_2589	-	GCN5-related N-acetyltransferase	0.166667	0.166667	0.333333	0.166667	0.333333	0.166667	0.266667	0.266667	0.433333	0.266667	0.433333	0.266667	1
2758407	2759357	+	316	CDS	A79E_2602	-	D-3-phosphoglycerate dehydrogenase	0	0	0	0	0	0	0.1	0.1	0.1	0.1	0.1	0.1	1
2759421	2760740	+	439	CDS	A79E_2603	-	Hexuronate transporter	0	0	0	0	0	0	0.1	0.1	0.1	0.1	0.1	0.1	1
2784911	2785771	+	286	CDS	A79E_2629	-	Beta-lactamase	0	0	0	0	0	0	0.1	0.1	0.1	0.1	0.1	0.1	1
2787728	2788993	+	421	CDS	A79E_2632	-	hypothetical protein	0.153846	0.153846	0.0769231	0.153846	0.153846	0.153846	0.253846	0.253846	0.176923	0.253846	0.253846	0.253846	1
2793086	2793697	+	203	CDS	A79E_2637	-	putative 2-component transcriptional regulator	0	0	0	0	0	0	0.1	0.1	0.1	0.1	0.1	0.1	1
2794248	2795465	+	405	CDS	A79E_2638	-	Diguanylate cyclase/phosphodiesterase domain 2 (EAL)	0	0.047619	0	0.047619	0.238095	0.047619	0.1	0.147619	0.1	0.147619	0.338095	0.147619	1
2795486	2795998	-	170	CDS	A79E_2639	-	Protein Implicated in DNA repair function with RecA and MutS	0.0833333	0	0	0.0833333	0.166667	0	0.183333	0.1	0.1	0.183333	0.266667	0.1	1
2797649	2798284	+	211	CDS	A79E_2641	-	putative 2-component transcriptional regulator	0	0	0	0	0	0	0.1	0.1	0.1	0.1	0.1	0.1	1
2798458	2798586	-	42	CDS	A79E_2642	-	hypothetical protein	0	0	0	0	0	0	0.1	0.1	0.1	0.1	0.1	0.1	1
2800623	2800739	+	38	CDS	A79E_2644	-	hypothetical protein	0	0	0	0	0	0	0.1	0.1	0.1	0.1	0.1	0.1	1
2808391	2808717	-	108	CDS	A79E_2651	-	hypothetical protein	0.0833333	0.0833333	0.0833333	0.0833333	0.166667	0.0833333	0.183333	0.183333	0.183333	0.183333	0.266667	0.183333	1
2817855	2819078	-	407	CDS	A79E_2662	-	Mlc	0.32	0.08	0.08	0.12	0.16	0.08	0.42	0.18	0.18	0.22	0.26	0.18	1
2821822	2823309	+	495	CDS	A79E_2666	-	Thermostable carboxypeptidase 1	0.107143	0.0714286	0.142857	0.0357143	0.107143	0.0714286	0.207143	0.171429	0.242857	0.135714	0.207143	0.171429	1
2825659	2825775	+	38	CDS	A79E_2670	-	hypothetical protein	0	0	0	0	0	0	0.1	0.1	0.1	0.1	0.1	0.1	1
2829873	2830697	+	274	CDS	A79E_2676	-	Triphosphoribosyl-dephospho-CoA synthetase	0	0	0	0.111111	0	0	0.1	0.1	0.1	0.211111	0.1	0.1	1
2832777	2833736	+	319	CDS	A79E_2680	-	hypothetical protein	0.272727	0.227273	0.0909091	0.136364	0.272727	0.227273	0.372727	0.327273	0.190909	0.236364	0.372727	0.327273	1
2839337	2839693	-	118	CDS	A79E_2686	-	hypothetical protein	0	0	0.285714	0	0	0	0.1	0.1	0.385714	0.1	0.1	0.1	1
2846517	2847719	-	400	CDS	A79E_2693	-	Acetyl-CoA acetyltransferase	0.533333	0.2	0.2	0.2	0.466667	0.2	0.633333	0.3	0.3	0.3	0.566667	0.3	1
2849253	2850059	+	268	CDS	A79E_2696	-	Pca regulon regulatory protein PcaR	1.05882	0.941176	0.588235	0.941176	0.352941	0.941176	1.15882	1.04118	0.688235	1.04118	0.452941	1.04118	1
2856231	2856389	-	52	CDS	A79E_2702	-	hypothetical protein	0	0.111111	0	0.111111	0.111111	0.111111	0.1	0.211111	0.1	0.211111	0.211111	0.211111	1
2882565	2882768	+	67	CDS	A79E_2728	-	hypothetical protein	0	0	0	0.125	0	0	0.1	0.1	0.1	0.225	0.1	0.1	1
2885700	2886092	+	130	CDS	A79E_2733	-	Putative cytoplasmic protein	0	0	0	0	0	0	0.1	0.1	0.1	0.1	0.1	0.1	1
2886127	2886285	-	52	CDS	A79E_2734	-	hypothetical protein	0	0	0	0	0	0	0.1	0.1	0.1	0.1	0.1	0.1	1
2889252	2890052	-	266	CDS	A79E_2738	-	Protein ydcF	0	0	0	0.0833333	0	0	0.1	0.1	0.1	0.183333	0.1	0.1	1
2899640	2899786	+	48	CDS	A79E_2746	-	hypothetical protein	0.2	0	0	0	0	0	0.3	0.1	0.1	0.1	0.1	0.1	1
2903579	2904010	+	143	CDS	A79E_2750	-	Transcriptional regulator, MarR family	0.2	0	0.2	0	0.2	0	0.3	0.1	0.3	0.1	0.3	0.1	1
2908153	2908827	+	224	CDS	A79E_2754	-	O-methyltransferase	0	0	0	0	0	0	0.1	0.1	0.1	0.1	0.1	0.1	1
2918655	2920079	-	474	CDS	A79E_2763	-	3-hydroxyacyl-CoA dehydrogenase PaaC	0	0.0263158	0.0526316	0.0263158	0.0526316	0.0263158	0.1	0.126316	0.152632	0.126316	0.152632	0.126316	1
2923222	2923977	-	251	CDS	A79E_2768	-	Phenylacetate-CoA oxygenase, PaaI subunit	0	0.230769	0.461538	0.230769	0.153846	0.230769	0.1	0.330769	0.561538	0.330769	0.253846	0.330769	1
2932336	2933835	-	499	CDS	A79E_2776	-	Phenylacetaldehyde dehydrogenase	0.916667	0.25	0.5	0.5	1.08333	0.25	1.01667	0.35	0.6	0.6	1.18333	0.35	1
2946651	2947085	+	144	CDS	A79E_2788	-	Universal stress protein F	0.2	0.1	0.1	0.2	0	0.1	0.3	0.2	0.2	0.3	0.1	0.2	1
2951461	2952204	+	247	CDS	A79E_2793	-	Transcriptional regulators of sugar metabolism	0	0	0.1	0	0	0	0.1	0.1	0.2	0.1	0.1	0.1	1
2953522	2953716	+	64	CDS	A79E_2795	-	hypothetical protein	0	0.125	0.125	0.25	0	0.125	0.1	0.225	0.225	0.35	0.1	0.225	1
2960835	2961641	-	268	CDS	A79E_2803	-	Methionine ABC transporter substrate-binding protein	0.0285714	0.0571429	0	0	0.0571429	0.0571429	0.128571	0.157143	0.1	0.1	0.157143	0.157143	1
2963082	2964116	-	344	CDS	A79E_2805	-	Bifunctional protein: zinc-containing alcohol dehydrogenase, quinone oxidoreductase	0	0	0	0	0	0	0.1	0.1	0.1	0.1	0.1	0.1	1
2964205	2964753	+	182	CDS	A79E_2806	-	Transcriptional regulator, TetR family	0	0	0	0	0	0	0.1	0.1	0.1	0.1	0.1	0.1	1
2964810	2965721	-	303	CDS	A79E_2807	-	hypothetical protein	1.15385	0.923077	0.769231	0.307692	0.461538	0.923077	1.25385	1.02308	0.869231	0.407692	0.561538	1.02308	1
2969613	2969819	+	68	CDS	A79E_2812	-	hypothetical protein	0	0	0	0	0	0	0.1	0.1	0.1	0.1	0.1	0.1	1
2972334	2973047	+	237	CDS	A79E_2816	-	putative oxidoreductase YjgI	0.777778	0.333333	0.666667	1.11111	0.666667	0.333333	0.877778	0.433333	0.766667	1.21111	0.766667	0.433333	1
2973114	2973608	-	164	CDS	A79E_2817	-	hypothetical protein	0	0	0	0	0	0	0.1	0.1	0.1	0.1	0.1	0.1	1
2973638	2973757	+	39	CDS	A79E_2818	-	hypothetical protein	0	0	0	0	0	0	0.1	0.1	0.1	0.1	0.1	0.1	1
2973735	2974277	-	180	CDS	A79E_2819	-	hypothetical protein	0	0	0	0	0	0	0.1	0.1	0.1	0.1	0.1	0.1	1
2974255	2975340	-	361	CDS	A79E_2820	-	hypothetical protein ImpH/VasB	0	0	0	0	0	0	0.1	0.1	0.1	0.1	0.1	0.1	1
2975304	2977058	-	584	CDS	A79E_2821	-	Protein ImpG/VasA	0	0	0	0	0	0	0.1	0.1	0.1	0.1	0.1	0.1	1
2977599	2978654	-	351	CDS	A79E_2822	-	hypothetical protein	0	0	0	0	0	0	0.1	0.1	0.1	0.1	0.1	0.1	1
2978685	2980283	-	532	CDS	A79E_2823	-	hypothetical protein ImpA	0	0	0	0	0	0	0.1	0.1	0.1	0.1	0.1	0.1	1
2980283	2983786	-	1167	CDS	A79E_2824	-	putative membrane protein	0	0	0	0	0	0	0.1	0.1	0.1	0.1	0.1	0.1	1
2985370	2985507	-	45	CDS	A79E_2825	-	hypothetical protein	0	0	0	0	0	0	0.1	0.1	0.1	0.1	0.1	0.1	1
2986211	2987281	-	356	CDS	A79E_2826	-	chitinase, class I	0	0	0	0	0	0	0.1	0.1	0.1	0.1	0.1	0.1	1
2987268	2987972	-	234	CDS	A79E_2827	-	Transposase	0	0	0	0	0	0	0.1	0.1	0.1	0.1	0.1	0.1	1
2988113	2988238	-	41	CDS	A79E_2828	-	Transposase	0	0	0	0	0	0	0.1	0.1	0.1	0.1	0.1	0.1	1
2989151	2990989	-	612	CDS	A79E_2830	-	putative LysM domain protein	0	0	0	0	0	0	0.1	0.1	0.1	0.1	0.1	0.1	1
2991007	2991201	-	64	CDS	A79E_2831	-	hypothetical protein	0	0	0	0	0	0	0.1	0.1	0.1	0.1	0.1	0.1	1
[truncated: 3,070 more rows]

## Sheet: insertion counts
								1	2	3	4	5	6
								unique_insertion_counts: 1_initial	unique_insertion_counts: 2_overnight	unique_insertion_counts: 3_nomero	unique_insertion_counts: 4_mero	unique_insertion_counts: 5_nomerorecovery	unique_insertion_counts: 6_merorecovery
								-0.05	-0.05	-0.05	-0.05	-0.05	-0.05
start_coord	end_coord	strand	length	locus_type	locus_tag	gene_symbol	description	-0.2	-0.2	-0.2	-0.2	-0.2	-0.2
1	1335	+	444	CDS	A79E_0001	-	Chromosomal replication initiator protein DnaA	0	0	0	0	0	1
1340	2440	+	366	CDS	A79E_0002	-	DNA polymerase III beta subunit	1	1	1	2	1	0
2648	3721	+	357	CDS	A79E_0003	-	DNA recombination and repair protein RecF	22	33	26	19	13	45
3750	6164	+	804	CDS	A79E_0004	-	DNA gyrase subunit B	0	0	1	0	2	0
6366	7178	+	270	CDS	A79E_0005	-	Phosphatase YidA	15	19	19	10	17	35
7511	8410	+	299	CDS	A79E_0006	-	hypothetical protein	10	3	12	12	13	8
8407	9540	+	377	CDS	A79E_0007	-	Outer membrane protein/protective antigen OMA87	2	1	0	1	6	2
9770	10459	+	229	CDS	A79E_0008	-	D-Galactonate repressor DgoR	0	0	0	0	0	0
10456	11334	+	292	CDS	A79E_0009	-	2-dehydro-3-deoxygalactonokinase	0	0	0	0	0	0
11318	11935	+	205	CDS	A79E_0010	-	2-dehydro-3-deoxyphosphogalactonate aldolase	0	0	0	0	0	0
11932	13080	+	382	CDS	A79E_0011	-	Galactonate dehydratase	0	0	0	0	0	0
13170	14594	+	474	CDS	A79E_0012	-	D-galactonate transporter	0	0	0	0	0	0
14646	15872	+	408	CDS	A79E_0013	-	hypothetical protein YidR	10	6	9	18	8	21
15874	16206	-	110	CDS	A79E_0014	-	Outer membrane lipoprotein YidQ	24	23	6	14	24	18
16521	16934	+	137	CDS	A79E_0015	-	16 kDa heat shock protein A	17	21	19	32	12	30
17051	17479	+	142	CDS	A79E_0016	-	16 kDa heat shock protein B	18	15	12	10	7	18
17616	18440	+	274	CDS	A79E_0017	-	DNA-damage-inducible protein D	0	0	0	0	0	0
18542	20203	+	553	CDS	A79E_0018	-	Mediator of hyperadherence YidE	25	24	25	34	13	12
20195	20917	-	240	CDS	A79E_0019	-	HTH-type transcriptional regulator YidP	43	37	21	37	36	38
21216	22838	+	540	CDS	A79E_0020	-	PTS system, maltose and glucose-specific IIC component	19	36	40	34	31	54
22835	24157	+	440	CDS	A79E_0021	-	Maltose-6'-phosphate glucosidase	41	48	31	31	33	75
24259	24606	+	115	CDS	A79E_0022	-	Putative inner membrane protein	9	8	9	2	9	9
24596	24958	+	120	CDS	A79E_0023	-	Putative inner membrane protein	6	3	13	5	8	11
25033	25455	+	140	CDS	A79E_0024	-	Putative transcriptional regulator	5	12	5	4	12	21
25459	26787	-	442	CDS	A79E_0025	-	D-serine dehydratase	15	14	11	12	8	13
26804	28141	-	445	CDS	A79E_0026	-	D-serine permease DsdX	13	16	21	9	15	37
28276	29289	+	337	CDS	A79E_0027	-	D-serine dehydratase transcriptional activator	1	2	1	3	3	7
29449	30633	-	394	CDS	A79E_0028	-	Multidrug resistance protein D	42	38	34	47	48	53
30809	31642	-	277	CDS	A79E_0029	-	Integral membrane protein	20	19	7	15	18	14
31711	32157	-	148	CDS	A79E_0030	-	Acetyltransferase	4	5	1	6	5	10
32248	32367	-	39	CDS	A79E_0031	-	hypothetical protein	7	1	7	2	4	6
32810	32941	+	43	CDS	A79E_0032	-	hypothetical protein	1	3	8	3	4	3
33230	34888	+	552	CDS	A79E_0033	-	Acetolactate synthase large subunit	67	51	44	60	57	106
34892	35179	+	95	CDS	A79E_0034	-	Acetolactate synthase small subunit	2	2	4	1	1	3
35330	35923	+	197	CDS	A79E_0035	-	Transcriptional regulatory protein UhpA	2	4	6	3	2	14
35941	37422	+	493	CDS	A79E_0036	-	Sensor histidine protein kinase UhpB	3	7	4	11	8	6
37434	38762	+	442	CDS	A79E_0037	-	Hexose phosphate uptake regulatory protein UhpC	35	36	32	32	42	38
38908	40299	+	463	CDS	A79E_0038	-	Hexose phosphate transport protein UhpT	36	47	47	38	70	77
40436	40888	+	150	CDS	A79E_0039	-	putative membrane protein	8	22	9	17	22	25
41018	41245	-	75	CDS	A79E_0040	-	Putative DNA-binding protein	6	7	2	6	10	37
41325	41684	-	119	CDS	A79E_0041	-	Putative cytoplasmic protein	11	11	6	11	7	20
41896	43089	+	397	CDS	A79E_0042	-	Putative transport protein	20	7	25	15	26	34
43086	43895	-	269	CDS	A79E_0043	-	Phosphonoacetaldehyde hydrolase	9	22	19	9	18	11
43905	45008	-	367	CDS	A79E_0044	-	2-aminoethylphosphonate:pyruvate aminotransferase	12	15	10	27	24	12
45150	45869	+	239	CDS	A79E_0045	-	2-aminoethylphosphonate uptake and metabolism regulator	16	10	9	14	23	21
46048	47061	+	337	CDS	A79E_0046	-	2-aminoethylphosphonate ABC transporter periplasmic binding component	14	29	35	29	28	50
47067	48179	+	370	CDS	A79E_0047	-	2-aminoethylphosphonate ABC transporter ATP-binding protein	28	25	13	26	27	35
48179	49039	+	286	CDS	A79E_0048	-	2-aminoethylphosphonate ABC transporter permease protein I	35	59	38	54	40	71
49042	49839	+	265	CDS	A79E_0049	-	2-aminoethylphosphonate ABC transporter permease protein II	15	26	10	21	12	34
50159	51538	-	459	CDS	A79E_0050	-	Maltoporin	84	95	60	89	110	106
51683	51985	-	100	CDS	A79E_0051	-	PTS system, cellobiose-specific IIA component	4	2	0	2	2	4
52083	53405	-	440	CDS	A79E_0052	-	PTS system, cellobiose-specific IIC component	42	55	35	49	51	79
53417	53731	-	104	CDS	A79E_0053	-	PTS system, cellobiose-specific IIB component	17	14	23	19	17	31
54025	54966	+	313	CDS	A79E_0054	-	Catabolite control protein A	16	11	16	14	15	37
55178	56548	+	456	CDS	A79E_0055	-	4-hydroxybenzoate transporter	60	44	40	40	57	47
56562	57824	+	420	CDS	A79E_0056	-	Protocatechuate 4,5-dioxygenase beta chain	34	47	44	47	41	65
57821	59047	-	408	CDS	A79E_0057	-	Transcriptional regulator, LysR family	18	28	37	40	17	35
59175	59915	+	246	CDS	A79E_0058	-	hypothetical protein	8	11	10	17	20	18
59912	60625	+	237	CDS	A79E_0059	-	Putative siderophore biosynthesis protein	2	4	11	6	12	13
60656	61711	+	351	CDS	A79E_0060	-	FldA protein	28	20	28	24	30	48
61714	62577	+	287	CDS	A79E_0061	-	3-hydroxyisobutyrate dehydrogenase	15	25	25	15	43	24
62581	62856	-	91	CDS	A79E_0062	-	Putative secreted protein	10	11	6	11	13	10
62978	63916	-	312	CDS	A79E_0063	-	hypothetical protein	17	28	23	31	27	26
64032	65465	-	477	CDS	A79E_0064	-	PTS system, N-acetylmuramic acid-specific IIB component	55	38	29	33	46	69
65490	66392	-	300	CDS	A79E_0065	-	N-acetylmuramic acid 6-phosphate etherase	27	21	27	32	40	31
66555	67718	-	387	CDS	A79E_0066	-	Putative membrane transport protein	20	16	6	28	12	19
69070	72240	-	1056	CDS	A79E_0067	-	RND efflux system, inner membrane transporter CmeB	31	55	53	60	61	65
72240	73364	-	374	CDS	A79E_0068	-	putative RND efflux membrane fusion protein	28	15	23	13	21	32
73571	73693	+	40	CDS	A79E_0069	-	hypothetical protein	2	0	1	5	0	3
73653	73769	-	38	CDS	A79E_0070	-	hypothetical protein	1	2	2	3	1	0
73744	74160	+	138	CDS	A79E_0071	-	putative acetyltransferase	4	6	5	11	6	5
74539	75186	-	215	CDS	A79E_0072	-	Transcriptional regulator RutR of pyrimidine catabolism (TetR family)	15	10	18	20	10	22
75267	76760	+	497	CDS	A79E_0073	-	Permeases of the major facilitator superfamily	36	40	14	28	33	46
76757	77755	-	332	CDS	A79E_0074	-	Transcriptional regulator	7	13	18	8	9	18
77767	78393	+	208	CDS	A79E_0075	-	Flavodoxin reductases (ferredoxin-NADPH reductases) family 1	16	13	8	19	9	24
78396	78866	+	156	CDS	A79E_0076	-	hypothetical protein	0	9	2	3	4	7
78887	79423	-	178	CDS	A79E_0077	-	Macrophage infectivity potentiator-related protein	4	8	5	11	11	12
79540	80445	+	301	CDS	A79E_0078	-	hypothetical protein	12	17	19	13	18	12
80573	81382	+	269	CDS	A79E_0079	-	Methionine ABC transporter substrate-binding protein	29	57	58	60	48	33
81407	82261	+	284	CDS	A79E_0080	-	Permease of the drug/metabolite transporter (DMT) superfamily	23	14	13	9	24	31
82251	82811	-	186	CDS	A79E_0081	-	ADP-ribose pyrophosphatase	6	5	3	6	17	7
82977	83756	+	259	CDS	A79E_0082	-	putative exported protein	8	9	1	6	3	20
83778	84731	+	317	CDS	A79E_0083	-	Transcriptional regulator, AraC family	15	11	12	10	21	28
84728	85777	-	349	CDS	A79E_0084	-	Alcohol dehydrogenase	21	32	10	19	16	22
86149	86847	+	232	CDS	A79E_0085	-	Putative cytoplasmic protein	0	0	0	0	0	0
86899	87189	-	96	CDS	A79E_0086	-	hypothetical protein	0	0	1	0	0	0
87191	88198	-	335	CDS	A79E_0087	-	Bifunctional protein: zinc-containing alcohol dehydrogenase, quinone oxidoreductase	4	4	4	4	10	9
88311	88778	-	155	CDS	A79E_0088	-	hypothetical protein	4	2	0	3	5	4
88867	89115	+	82	CDS	A79E_0089	-	Phage polarity suppression protein	0	0	0	0	0	0
89333	90295	-	320	CDS	A79E_0090	-	hypothetical protein	0	0	0	0	0	0
90292	90432	-	46	CDS	A79E_0091	-	hypothetical protein	0	0	0	0	0	0
90711	91886	-	391	CDS	A79E_0092	-	Phage integrase, Phage P4-associated	0	0	0	0	0	0
92052	92142	-	91	RNA	A79E_0093	-	Sec tRNA	1	0	0	0	0	0
92435	93829	+	464	CDS	A79E_0094	-	Xyloside transporter XynT	29	32	29	19	28	42
93842	96160	+	772	CDS	A79E_0095	-	Alpha-xylosidase	38	36	26	40	44	62
96315	97037	+	240	CDS	A79E_0096	-	transcriptional regulator, RpiR family	11	8	4	9	9	12
97229	98608	-	459	CDS	A79E_0097	-	Maltose-6'-phosphate glucosidase	17	29	26	20	28	37
98621	100180	-	519	CDS	A79E_0098	-	PTS system, maltose and glucose-specific IIC component	35	34	25	43	24	51
100426	102141	-	571	CDS	A79E_0099	-	Putative exported protein	12	8	6	9	8	12
102282	103673	-	463	CDS	A79E_0100	-	Xanthine permease	39	46	33	53	53	67
103958	105160	+	400	CDS	A79E_0101	-	Sodium/glutamate symport protein	10	10	11	10	22	34
105275	106786	-	503	CDS	A79E_0102	-	Glycerol kinase	34	35	60	41	83	35
106808	107659	-	283	CDS	A79E_0103	-	Glycerol uptake facilitator protein	23	28	16	24	28	30
108108	108347	+	79	CDS	A79E_0104	-	Putative cytoplasmic protein	16	20	6	6	9	21
108498	109487	+	329	CDS	A79E_0105	-	Sulfate-binding protein Sbp	40	28	16	38	45	69
109650	110420	+	256	CDS	A79E_0106	-	CDP-diacylglycerol pyrophosphatase	9	7	20	16	18	16
110485	111789	+	434	CDS	A79E_0107	-	Di- and tricarboxylate transporter	24	28	21	35	33	32
111882	112649	-	255	CDS	A79E_0108	-	Triosephosphate isomerase	4	5	4	6	1	31
112759	113361	-	200	CDS	A79E_0109	-	hypothetical protein YiiQ	4	4	7	11	4	9
113474	113902	+	142	CDS	A79E_0110	-	Putative membrane protein	14	5	3	15	5	11
113903	114649	-	248	CDS	A79E_0111	-	Ferredoxin-NADP(+) reductase	9	16	5	17	14	26
114800	115810	-	336	CDS	A79E_0112	-	Fructose-1,6-bisphosphatase, GlpX type	26	29	27	38	43	62
115859	117940	-	693	CDS	A79E_0113	-	ATP-dependent DNA helicase RecG	15	15	11	14	18	27
117946	118635	-	229	CDS	A79E_0114	-	tRNA (Guanosine18-2'-O-) -methyltransferase	6	8	7	12	7	21
118640	120760	-	706	CDS	A79E_0115	-	GTP pyrophosphokinase	1	0	0	0	2	0
120779	121054	-	91	CDS	A79E_0116	-	DNA-directed RNA polymerase omega subunit	3	6	1	2	8	4
121109	121732	-	207	CDS	A79E_0117	-	Guanylate kinase	2	6	2	4	4	7
121991	123667	+	558	CDS	A79E_0118	-	DNA ligase	2	5	2	7	3	11
123673	124290	-	205	CDS	A79E_0119	-	Putative inner membrane protein	7	6	8	13	7	8
124566	125816	+	416	CDS	A79E_0120	-	hypothetical protein	6	6	12	11	4	9
125872	126975	-	367	CDS	A79E_0121	-	ADA regulatory protein / Methylated-DNA-protein-cysteine methyltransferase	0	0	0	0	0	0
126933	127679	-	248	CDS	A79E_0122	-	putative carboxyvinyl-carboxyphosphonate phosphorylmutase	0	0	0	0	0	0
127862	128725	-	287	CDS	A79E_0123	-	Protein YicC	4	9	3	5	3	8
128795	128908	+	37	CDS	A79E_0124	-	hypothetical protein	0	0	0	0	0	0
129225	130925	+	566	CDS	A79E_0125	-	hypothetical protein	0	0	0	0	0	0
130963	131094	-	43	CDS	A79E_0126	-	hypothetical protein	0	0	0	0	0	0
131093	131980	+	295	CDS	A79E_0127	-	membrane anchor protein YbhG	0	0	0	0	0	0
131952	132887	+	311	CDS	A79E_0128	-	ABC-type multidrug transport system, ATPase component	0	0	0	0	0	0
132919	134013	+	364	CDS	A79E_0129	-	ABC-type multidrug transport system, permease component	0	0	0	0	0	0
134110	134826	+	238	CDS	A79E_0130	-	Ribonuclease PH	7	2	6	8	5	3
134937	135578	+	213	CDS	A79E_0131	-	Orotate phosphoribosyltransferase	0	0	0	1	0	0
135614	136630	-	338	CDS	A79E_0132	-	Gluconolactonase	0	0	0	0	0	0
136806	137402	-	198	CDS	A79E_0133	-	Transcriptional regulator SlmA, TetR family	9	8	11	22	17	30
137527	139179	-	550	CDS	A79E_0134	-	Phosphopantothenoylcysteine decarboxylase	0	1	0	0	2	0
139349	140014	+	221	CDS	A79E_0135	-	DNA repair protein RadC	7	11	9	16	18	11
140267	140467	+	66	CDS	A79E_0136	-	LSU ribosomal protein L28p	0	0	0	0	0	0
140488	140655	+	55	CDS	A79E_0137	-	LSU ribosomal protein L33p	0	0	0	0	0	0
140791	141600	+	269	CDS	A79E_0138	-	Formamidopyrimidine-DNA glycosylase	10	6	11	5	7	17
141632	141763	-	43	CDS	A79E_0139	-	hypothetical protein	0	0	0	0	0	0
141789	142268	-	159	CDS	A79E_0140	-	Phosphopantetheine adenylyltransferase	0	1	0	0	0	0
142265	143041	-	258	CDS	A79E_0141	-	Putative two-domain glycosyltransferase	8	4	0	7	0	1
143041	144315	-	424	CDS	A79E_0142	-	3-deoxy-D-manno-octulosonic-acid transferase	2	2	0	0	1	1
144407	145396	-	329	CDS	A79E_0143	-	Glycosyltransferase	24	23	16	32	25	32
145426	146520	-	364	CDS	A79E_0144	-	Glycosyltransferase	3	3	5	1	7	1
146523	147650	-	375	CDS	A79E_0145	-	UDP-glucose:(heptosyl) LPS alpha1,3-glucosyltransferase WaaG	11	2	1	2	2	2
147647	148723	-	358	CDS	A79E_0146	-	Lipopolysaccharide heptosyltransferase III	22	15	16	28	14	15
148835	149797	+	320	CDS	A79E_0147	-	hypothetical protein	40	48	42	22	47	26
149816	150895	+	359	CDS	A79E_0148	-	putative heptosyl transferase	31	31	37	39	25	33
150939	152093	-	384	CDS	A79E_0149	-	hypothetical protein	32	24	23	56	43	87
152086	152994	-	302	CDS	A79E_0150	-	Lipopolysaccharide core biosynthesis protein RfaZ	19	26	22	37	27	77
152994	153965	-	323	CDS	A79E_0151	-	Lipopolysaccharide heptosyltransferase I	1	0	0	0	0	1
153969	154997	-	342	CDS	A79E_0152	-	ADP-heptose-lipooligosaccharide heptosyltransferase II	1	3	4	2	1	5
155037	155969	-	310	CDS	A79E_0153	-	ADP-L-glycero-D-manno-heptose-6-epimerase	15	1	2	4	7	3
156183	157376	+	397	CDS	A79E_0154	-	2-amino-3-ketobutyrate coenzyme A ligase	26	36	22	35	31	57
157389	158414	+	341	CDS	A79E_0155	-	L-threonine 3-dehydrogenase	23	32	14	34	61	68
158583	159371	+	262	CDS	A79E_0156	-	Putative two-domain glycosyltransferase	14	33	20	31	27	57
159377	160324	-	315	CDS	A79E_0157	-	Putative periplasmic protein YibQ	16	17	28	42	29	26
160328	161512	-	394	CDS	A79E_0158	-	Periplasmic septal ring factor with murein hydrolase activity EnvC/YibP	40	52	39	36	20	37
161609	163153	-	514	CDS	A79E_0159	-	2,3-bisphosphoglycerate-independent phosphoglycerate mutase	67	58	45	71	67	82
163399	163830	+	143	CDS	A79E_0160	-	Rhodanese-related sulfurtransferase	16	14	0	10	16	22
163935	164186	+	83	CDS	A79E_0161	-	Glutaredoxin 3 (Grx3)	13	5	7	6	10	4
164247	164714	+	155	CDS	A79E_0162	-	Protein export cytoplasm chaperone protein SecB	5	2	2	3	1	2
164714	165733	+	339	CDS	A79E_0163	-	Glycerol-3-phosphate dehydrogenase	0	0	0	0	1	0
165807	166628	+	273	CDS	A79E_0164	-	Serine acetyltransferase	1	2	1	1	2	9
166710	167183	-	157	CDS	A79E_0165	-	tRNA (cytosine34-2'-O-)-methyltransferase	7	4	3	10	1	10
167276	168460	-	394	CDS	A79E_0166	-	L-lactate dehydrogenase	12	7	3	6	12	4
168460	169233	-	257	CDS	A79E_0167	-	Lactate-responsive regulator LldR in Enterobacteria, GntR family	15	20	28	23	28	23
169230	170885	-	551	CDS	A79E_0168	-	L-lactate permease	22	46	33	31	36	46
171171	171533	-	120	CDS	A79E_0169	-	hypothetical protein	5	7	14	12	8	8
171806	172030	+	74	CDS	A79E_0170	-	Putative cytoplasmic protein	3	8	12	9	11	5
172019	172615	-	198	CDS	A79E_0171	-	Mannitol operon repressor	10	18	18	12	18	27
172615	173763	-	382	CDS	A79E_0172	-	Mannitol-1-phosphate 5-dehydrogenase	31	17	18	26	25	29
173864	175771	-	635	CDS	A79E_0173	-	PTS system, mannitol-specific IIC component	29	46	63	67	35	64
176739	177347	+	202	CDS	A79E_0174	-	Glutathione S-transferase, theta	2	3	11	8	6	6
177453	178841	+	462	CDS	A79E_0175	-	L-seryl-tRNA(Sec) selenium transferase	4	6	2	2	16	6
178838	180679	+	613	CDS	A79E_0176	-	Selenocysteine-specific translation elongation factor	13	15	21	22	21	32
180924	181409	+	161	CDS	A79E_0177	-	Electron transport protein HydN	2	1	1	5	3	5
181452	182708	-	418	CDS	A79E_0178	-	Valine-pyruvate aminotransferase	30	63	37	47	56	60
182879	184912	-	677	CDS	A79E_0179	-	Periplasmic alpha-amylase	56	81	38	81	96	110
185481	186044	+	187	CDS	A79E_0180	-	BAX protein	17	22	32	29	43	20
186083	187261	-	392	CDS	A79E_0181	-	Xylose activator XylR (AraC family)	24	23	25	37	34	39
187494	188675	-	393	CDS	A79E_0182	-	Ribose ABC transport system, permease protein RbsC	26	30	10	36	38	59
188653	190194	-	513	CDS	A79E_0183	-	D-xylose transport ATP-binding protein XylG	30	21	20	28	29	24
190259	191314	-	351	CDS	A79E_0184	-	Xylose ABC transporter, periplasmic xylose-binding protein XylF	6	13	4	14	16	14
191414	191554	+	46	CDS	A79E_0185	-	hypothetical protein	0	1	1	0	2	1
191760	193082	+	440	CDS	A79E_0186	-	Xylose isomerase	34	41	39	51	47	92
193175	194629	+	484	CDS	A79E_0187	-	Xylulose kinase	11	19	7	11	24	22
194798	195169	+	123	CDS	A79E_0188	-	Inner membrane protein YiaB	1	1	0	0	1	2
195204	195647	+	147	CDS	A79E_0189	-	Inner membrane protein YiaA	0	0	0	0	0	0
195674	196774	-	366	CDS	A79E_0190	-	Inner membrane protein YiaH	29	36	49	34	45	55
196849	197148	+	99	CDS	A79E_0191	-	putative lipoprotein YsaB precursor	13	13	4	6	8	14
197276	198187	+	303	CDS	A79E_0192	-	Glycyl-tRNA synthetase alpha chain	1	4	4	3	3	0
198197	200266	+	689	CDS	A79E_0193	-	Glycyl-tRNA synthetase beta chain	0	0	0	0	0	0
200593	200745	+	50	CDS	A79E_0194	-	putative hok/gef cell toxic protein	1	2	2	2	4	3
201046	202665	+	539	CDS	A79E_0195	-	ABC transporter ATP-binding protein	19	20	9	17	14	42
202763	202975	-	70	CDS	A79E_0196	-	Cold shock protein CspA	7	4	10	5	7	4
203227	203517	-	96	CDS	A79E_0197	-	hypothetical protein	6	11	1	10	4	7
203763	205118	-	451	CDS	A79E_0198	-	4-hydroxybenzoate transporter	9	9	9	3	12	17
205559	206269	+	236	CDS	A79E_0199	-	putative exported protein	26	25	20	35	30	47
206377	207348	-	323	CDS	A79E_0200	-	2-ketogluconate 6-phosphate reductase	8	13	11	7	15	19
207373	208653	-	426	CDS	A79E_0201	-	2-ketogluconate transporter	46	51	58	47	69	94
208758	209693	-	311	CDS	A79E_0202	-	2-ketogluconate kinase	15	19	8	2	5	17
209697	210446	-	249	CDS	A79E_0203	-	Epimerase KguE	11	15	14	23	11	14
210558	211574	-	338	CDS	A79E_0204	-	2-ketogluconate utilization repressor PtxS	6	11	8	3	21	11
211553	211669	+	38	CDS	A79E_0205	-	hypothetical protein	1	1	1	1	2	3
211678	212340	-	220	CDS	A79E_0206	-	Outer membrane protein A precursor	45	13	29	39	29	40
212508	214838	+	776	CDS	A79E_0207	-	Biotin sulfoxide reductase	21	27	31	21	32	37
214807	215247	-	146	CDS	A79E_0208	-	Acetyltransferase	3	5	4	4	3	2
215225	215908	-	227	CDS	A79E_0209	-	DNA-3-methyladenine glycosylase	7	10	4	7	14	17
216012	216593	+	193	CDS	A79E_0210	-	Putative lipase	7	5	6	9	12	21
216835	218040	+	401	CDS	A79E_0211	-	Putative resistance protein	19	17	22	27	37	21
218283	219956	+	557	CDS	A79E_0212	-	Phosphoethanolamine transferase	31	50	32	37	69	69
220148	221542	+	464	CDS	A79E_0213	-	hypothetical protein	11	11	6	10	16	18
221662	221735	+	74	RNA	A79E_0214	-	Pro tRNA	1	0	0	2	2	0
221883	222668	-	261	CDS	A79E_0215	-	Transposase	0	0	0	0	0	0
222725	223246	-	173	CDS	A79E_0216	-	hypothetical protein	0	0	0	0	0	0
223931	225511	+	526	CDS	A79E_0217	-	Dipeptide-binding ABC transporter, periplasmic substrate-binding component	26	62	52	60	58	92
225646	226665	+	339	CDS	A79E_0218	-	Dipeptide transport system permease protein DppB	63	54	56	60	68	102
226675	227577	+	300	CDS	A79E_0219	-	Dipeptide transport system permease protein DppC	26	28	32	44	47	53
227588	228571	+	327	CDS	A79E_0220	-	Dipeptide transport ATP-binding protein DppD	13	2	17	10	11	22
228568	229581	+	337	CDS	A79E_0221	-	Dipeptide transport ATP-binding protein DppF	27	26	36	31	34	27
230097	230636	+	179	CDS	A79E_0222	-	hypothetical protein	2	5	1	8	1	4
230627	231430	+	267	CDS	A79E_0223	-	Cellulose synthase, putative	18	19	23	35	13	14
233489	235993	+	834	CDS	A79E_0224	-	Cyclic di-GMP binding protein precursor	16	41	46	78	63	61
235990	240042	+	1350	CDS	A79E_0225	-	Cellulose synthase operon protein C	99	209	129	224	208	295
240042	240518	+	158	CDS	A79E_0226	-	hypothetical protein	11	32	21	39	33	59
240530	241531	+	333	CDS	A79E_0227	-	Endoglucanase precursor	25	31	33	39	42	46
241639	243189	-	516	CDS	A79E_0228	-	putative inner membrane protein	18	29	16	14	27	33
243314	243511	-	65	CDS	A79E_0229	-	putative inner membrane protein	1	1	2	8	4	9
243511	245064	-	517	CDS	A79E_0230	-	hypothetical protein	37	52	49	34	29	81
245233	245421	+	62	CDS	A79E_0231	-	Putative cytoplasmic protein	4	5	2	14	2	7
245984	248779	+	931	CDS	A79E_0232	-	Cellulose synthase catalytic subunit	115	153	119	146	139	150
248790	251135	+	781	CDS	A79E_0233	-	Cyclic di-GMP binding protein precursor	83	100	66	94	105	111
251139	252248	+	369	CDS	A79E_0234	-	Endoglucanase precursor	9	11	8	22	18	23
252230	255709	+	1159	CDS	A79E_0235	-	Cellulose synthase operon protein C	26	35	16	36	48	58
255952	257958	+	668	CDS	A79E_0236	-	Protein yhjK	38	41	21	29	44	63
258116	259402	+	428	CDS	A79E_0237	-	Aerobic C4-dicarboxylate transporter	31	38	41	24	45	57
259622	261124	+	500	CDS	A79E_0238	-	Protein YhjJ, putative peptidase	33	27	6	7	16	4
261179	262108	-	309	CDS	A79E_0239	-	2-dehydro-3-deoxygluconate kinase	13	32	28	18	38	39
262101	262286	-	61	CDS	A79E_0240	-	hypothetical protein	0	8	14	13	12	14
262303	264354	+	683	CDS	A79E_0241	-	hypothetical protein YhjG	13	34	13	25	23	18
264392	265714	-	440	CDS	A79E_0242	-	Inner membrane metabolite transport protein YhjE	48	32	51	40	51	51
265986	267017	-	343	CDS	A79E_0243	-	Inner membrane protein YhjD	6	12	7	13	15	18
267124	268023	-	299	CDS	A79E_0244	-	LysR family transcriptional regulator YhjC	15	9	3	9	9	16
268143	268901	+	252	CDS	A79E_0245	-	hypothetical protein	2	3	3	3	3	6
268936	269469	-	177	CDS	A79E_0246	-	Acetyltransferase	15	23	21	21	19	24
269536	271188	-	550	CDS	A79E_0247	-	Cytoplasmic trehalase	29	39	37	35	33	49
271428	272576	-	382	CDS	A79E_0248	-	hypothetical protein	5	17	5	18	10	15
272682	273326	+	214	CDS	A79E_0249	-	putative glutathione S-transferase-like protein	9	8	15	13	11	20
273379	274737	-	452	CDS	A79E_0250	-	Glutathione reductase	27	25	16	27	12	16
274804	275646	-	280	CDS	A79E_0251	-	hypothetical protein	20	16	7	13	11	14
277112	279337	+	741	CDS	A79E_0252	-	Oligopeptidase A	53	60	38	59	54	44
279345	280097	+	250	CDS	A79E_0253	-	hypothetical protein	3	4	8	4	5	1
280225	281673	-	482	CDS	A79E_0254	-	Di/tripeptide permease DtpB	42	30	44	56	35	66
281954	282391	-	145	CDS	A79E_0255	-	Universal stress protein A	10	18	17	25	9	20
282774	283109	+	111	CDS	A79E_0256	-	Universal stress protein B	46	48	30	36	39	45
283164	284660	-	498	CDS	A79E_0257	-	Low-affinity inorganic phosphate transporter	17	37	14	8	0	40
284890	286083	+	397	CDS	A79E_0258	-	NAD(FAD)-utilizing dehydrogenase	18	12	11	18	13	18
286123	287136	-	337	CDS	A79E_0259	-	Magnesium transporter	7	14	12	21	29	16
287543	287902	+	119	CDS	A79E_0260	-	hypothetical protein	0	0	0	0	0	0
287930	288331	-	133	CDS	A79E_0261	-	Nickel responsive regulator NikR	18	12	11	6	5	6
288319	289110	-	263	CDS	A79E_0262	-	Nickel transport ATP-binding protein NikE	0	0	1	2	0	0
289107	289871	-	254	CDS	A79E_0263	-	Nickel transport ATP-binding protein NikD	2	1	0	3	3	5
289871	290704	-	277	CDS	A79E_0264	-	Nickel transport system permease protein NikC	9	16	12	20	19	34
290701	291645	-	314	CDS	A79E_0265	-	Nickel transport system permease protein NikB	8	11	19	6	19	15
291645	293213	-	522	CDS	A79E_0266	-	Nickel ABC transporter, periplasmic nickel-binding protein NikA	16	3	14	12	20	14
293352	294212	-	286	CDS	A79E_0267	-	Transcriptional regulator, LysR family	5	5	9	6	9	18
294310	294816	+	168	CDS	A79E_0268	-	Phenolic acid decarboxylase	19	14	31	24	14	25
295213	296352	+	379	CDS	A79E_0269	-	UDP-4-amino-4-deoxy-L-arabinose-oxoglutarate aminotransferase	14	9	10	17	11	24
296354	297337	+	327	CDS	A79E_0270	-	Polymyxin resistance protein ArnC	63	42	25	26	34	47
297334	299319	+	661	CDS	A79E_0271	-	Polymyxin resistance protein ArnA_DH	31	55	40	48	35	91
299316	300218	+	300	CDS	A79E_0272	-	Polymyxin resistance protein PmrJ	17	23	15	20	22	4
300218	301873	+	551	CDS	A79E_0273	-	Polymyxin resistance protein ArnT	31	50	37	49	60	39
302208	302588	+	126	CDS	A79E_0274	-	hypothetical protein	9	5	2	8	5	1
302585	303634	-	349	CDS	A79E_0275	-	Putative PerM family permease	39	37	29	31	38	28
303768	305231	+	487	CDS	A79E_0276	-	Transporter, putative	15	7	22	14	19	26
305619	306284	-	221	CDS	A79E_0277	-	Putative preQ0 transporter	17	28	18	22	23	34
306560	306736	+	58	CDS	A79E_0278	-	tRNA 5-methylaminomethyl-2-thiouridine synthase TusA	3	3	2	5	6	3
306840	309050	-	736	CDS	A79E_0279	-	Lead, cadmium, zinc and mercury transporting ATPase	7	6	3	12	15	6
309129	309755	-	208	CDS	A79E_0280	-	putative enzyme yhhN	43	30	28	24	21	49
309906	310256	+	116	CDS	A79E_0281	-	Putative receptor	3	6	4	5	11	5
310270	310545	-	91	CDS	A79E_0282	-	putative membrane protein	5	7	3	7	7	2
310535	311131	-	198	CDS	A79E_0283	-	Ribosomal RNA small subunit methyltransferase D	9	2	2	6	4	11
311314	312837	+	507	CDS	A79E_0284	-	Signal recognition particle receptor protein FtsY	1	2	3	1	2	1
312840	313508	+	222	CDS	A79E_0285	-	Cell division transporter, ATP-binding protein FtsE	21	10	7	10	0	0
313501	314556	+	351	CDS	A79E_0286	-	Cell division protein FtsX	22	26	21	9	1	0
315629	317254	-	541	CDS	A79E_0287	-	Transcriptional regulator GabR of GABA utilization	12	14	10	19	19	14
317373	318638	+	421	CDS	A79E_0288	-	Gamma-aminobutyrate:alpha-ketoglutarate aminotransferase	33	40	28	29	42	31
318786	320030	+	414	CDS	A79E_0289	-	Tyrosine-specific transport protein	42	74	65	74	70	71
320288	321391	+	367	CDS	A79E_0290	-	Branched-chain amino acid ABC transporter, amino acid-binding protein	28	32	18	39	36	71
321784	322167	-	127	CDS	A79E_0291	-	putative acetyltransferase	3	3	4	5	1	14
322415	322558	-	47	CDS	A79E_0292	-	hypothetical protein	1	1	0	0	1	2
322590	323699	+	369	CDS	A79E_0293	-	LivK	44	45	39	50	47	75
323761	324687	+	308	CDS	A79E_0294	-	LivH	46	62	56	47	65	47
324684	325961	+	425	CDS	A79E_0295	-	LivM	38	44	27	57	47	74
325958	326725	+	255	CDS	A79E_0296	-	LivG	10	9	11	9	14	14
326727	327440	+	237	CDS	A79E_0297	-	LivF	17	13	6	12	18	22
327604	327825	+	73	CDS	A79E_0298	-	Prevent host death protein, Phd antitoxin	0	0	0	0	0	0
327822	328190	+	122	CDS	A79E_0299	-	Death on curing protein, Doc toxin	0	0	0	0	0	0
328462	329778	+	438	CDS	A79E_0300	-	Glycerol-3-phosphate ABC transporter, periplasmic glycerol-3-phosphate-binding protein	44	47	30	45	28	60
329885	330772	+	295	CDS	A79E_0301	-	Glycerol-3-phosphate ABC transporter, permease protein UgpA	16	21	5	9	12	6
330769	331614	+	281	CDS	A79E_0302	-	Glycerol-3-phosphate ABC transporter, permease protein UgpE	32	57	32	47	45	57
331616	332686	+	356	CDS	A79E_0303	-	Glycerol-3-phosphate ABC transporter, ATP-binding protein UgpC	37	33	12	31	38	33
332683	333423	+	246	CDS	A79E_0304	-	Glycerophosphoryl diester phosphodiesterase	2	7	3	8	4	17
333447	333767	-	106	CDS	A79E_0305	-	Putative outer membrane protein	5	2	5	5	4	2
333891	335636	+	581	CDS	A79E_0306	-	Gamma-glutamyltranspeptidase	29	24	33	40	24	55
335726	336214	-	162	CDS	A79E_0307	-	Putative acetyltransferase	0	0	0	0	1	2
336441	337094	-	217	CDS	A79E_0308	-	hypothetical protein	3	4	2	7	0	1
337359	338396	+	345	CDS	A79E_0309	-	Putative oxidoreductase	5	6	5	12	7	11
338518	339213	+	231	CDS	A79E_0310	-	Qercetin 2,3-dioxygenase	35	30	22	25	36	50
339327	340322	+	331	CDS	A79E_0311	-	Gluconate utilization system Gnt-I transcriptional repressor	14	17	16	26	12	25
340503	341033	+	176	CDS	A79E_0312	-	Gluconokinase	14	12	9	5	15	5
341033	342373	+	446	CDS	A79E_0313	-	Low-affinity gluconate/H+ symporter GntU	11	22	16	20	32	24
342370	342732	-	120	CDS	A79E_0314	-	hypothetical protein	1	2	0	0	3	3
342836	343942	+	368	CDS	A79E_0315	-	Aspartate-semialdehyde dehydrogenase	1	2	2	0	0	0
344181	346367	+	728	CDS	A79E_0316	-	1,4-alpha-glucan (glycogen) branching enzyme, GH-13-type	77	75	36	92	77	82
346364	348277	+	637	CDS	A79E_0317	-	Glycogen debranching enzyme	37	50	23	47	42	52
348422	349717	+	431	CDS	A79E_0318	-	Glucose-1-phosphate adenylyltransferase	76	78	80	81	100	110
349717	351150	+	477	CDS	A79E_0319	-	Glycogen synthase, ADP-glucose transglucosylase	30	52	21	43	43	64
351168	353615	+	815	CDS	A79E_0320	-	Glycogen phosphorylase	59	63	62	75	73	108
353705	355213	-	502	CDS	A79E_0321	-	Aerobic glycerol-3-phosphate dehydrogenase	30	18	24	22	32	30
355417	355746	+	109	CDS	A79E_0322	-	Thiosulfate sulfurtransferase GlpE	23	17	13	31	34	16
355797	356627	+	276	CDS	A79E_0323	-	GlpG protein (membrane protein of glp regulon)	22	53	22	39	40	52
356817	357434	+	205	CDS	A79E_0324	-	Glycerol-3-phosphate regulon repressor, DeoR family	8	10	4	8	2	3
357450	360107	-	885	CDS	A79E_0325	-	Transcriptional activator of maltose regulon, MalT	26	39	36	24	47	35
360780	363170	+	796	CDS	A79E_0326	-	Maltodextrin phosphorylase	71	32	74	47	60	105
363181	365274	+	697	CDS	A79E_0327	-	4-alpha-glucanotransferase (amylomaltase)	55	65	47	52	58	74
365378	366694	-	438	CDS	A79E_0328	-	High-affinity gluconate transporter GntT	44	60	52	48	61	51
367031	367606	-	191	CDS	A79E_0329	-	NfuA Fe-S protein maturation	7	14	14	15	14	24
367665	368303	-	212	CDS	A79E_0330	-	hypothetical protein	3	10	9	11	6	11
368426	369151	+	241	CDS	A79E_0331	-	Biotin synthesis protein bioH	4	7	2	9	4	4
369271	369540	+	89	CDS	A79E_0332	-	Putative exported protein precursor	9	11	6	10	13	7
369629	369868	-	79	CDS	A79E_0333	-	hypothetical protein	0	0	0	0	2	0
369878	372196	-	772	CDS	A79E_0334	-	Ferrous iron transport protein B	43	61	56	49	54	101
372225	372362	-	45	CDS	A79E_0335	-	Ferrous iron transport protein A	3	3	5	4	6	4
372864	375194	-	776	CDS	A79E_0336	-	Transcription accessory protein (S1 RNA-binding domain)	34	32	40	55	15	82
375295	375768	-	157	CDS	A79E_0337	-	Transcription elongation factor GreB	17	22	20	24	22	55
375996	376715	+	239	CDS	A79E_0338	-	Two-component system response regulator OmpR	6	20	13	12	5	11
376712	378067	+	451	CDS	A79E_0339	-	Osmolarity sensory histidine kinase EnvZ	24	36	40	10	26	19
378145	379767	-	540	CDS	A79E_0340	-	Phosphoenolpyruvate carboxykinase	28	36	21	44	39	60
380128	381012	-	294	CDS	A79E_0341	-	33 kDa chaperonin (Heat shock protein 33) (HSP33)	17	15	19	31	34	25
381031	381432	-	133	CDS	A79E_0342	-	Ribosome-associated heat shock protein	4	5	2	8	7	15
381429	382112	-	227	CDS	A79E_0343	-	putative hydrolase	21	28	13	11	20	27
382173	384365	-	730	CDS	A79E_0344	-	IgaA	2	5	5	2	3	7
384616	385182	+	188	CDS	A79E_0345	-	ADP compounds hydrolase NudE	15	12	15	17	28	41
385236	387665	-	809	CDS	A79E_0346	-	Multimodular transpeptidase-transglycosylase	46	55	23	49	64	53
388646	389230	+	194	CDS	A79E_0347	-	Type IV pilus biogenesis protein PilN	0	0	0	0	1	0
389292	389648	+	118	CDS	A79E_0348	-	Type IV pilus biogenesis protein PilO	0	0	0	0	0	0
389954	391198	+	414	CDS	A79E_0349	-	Type IV pilus biogenesis protein PilQ	2	4	3	2	2	3
391505	391990	+	161	CDS	A79E_0350	-	Shikimate kinase I	12	15	1	6	11	33
392157	393140	+	327	CDS	A79E_0351	-	3-dehydroquinate synthase	30	21	11	12	6	8
393225	394511	+	428	CDS	A79E_0352	-	DamX	3	5	5	2	6	2
394590	395417	+	275	CDS	A79E_0353	-	Methyl-directed repair DNA adenine methylase	7	4	13	2	6	4
395435	396112	+	225	CDS	A79E_0354	-	Ribulose-phosphate 3-epimerase	15	6	2	0	1	1
396105	396866	+	253	CDS	A79E_0355	-	Phosphoglycolate phosphatase	8	9	5	16	6	18
396859	397863	+	334	CDS	A79E_0356	-	Tryptophanyl-tRNA synthetase	58	26	31	24	30	66
397936	399309	-	457	CDS	A79E_0357	-	Siroheme synthase / Precorrin-2 oxidase	7	14	8	7	7	19
399463	399789	-	108	CDS	A79E_0358	-	Nitrite reductase small subunit	2	2	1	1	3	1
399786	402329	-	847	CDS	A79E_0359	-	Nitrite reductase large subunit	35	35	25	39	23	50
402568	403890	+	440	CDS	A79E_0360	-	Cytosine deaminase	18	17	18	15	30	38
403887	405074	-	395	CDS	A79E_0361	-	TsgA-like protein	64	58	48	76	82	89
405351	405920	+	189	CDS	A79E_0362	-	Peptidyl-prolyl cis-trans isomerase ppiA precursor	25	8	8	11	17	18
406027	406194	+	55	CDS	A79E_0363	-	hypothetical protein	7	3	2	5	1	4
406184	406786	+	200	CDS	A79E_0364	-	Cell filamentation protein fic	8	4	4	9	8	5
406819	407382	+	187	CDS	A79E_0365	-	Para-aminobenzoate synthase, amidotransferase component	6	4	7	8	8	11
407473	408693	+	406	CDS	A79E_0366	-	Acetylornithine aminotransferase	10	19	6	16	29	51
408683	410761	-	692	CDS	A79E_0367	-	hypothetical protein	45	46	33	43	61	70
410813	411445	-	210	CDS	A79E_0368	-	Cyclic AMP receptor protein	4	3	4	4	0	9
411752	412156	+	134	CDS	A79E_0369	-	OsmC/Ohr family protein	9	9	6	6	10	10
412211	413080	-	289	CDS	A79E_0370	-	Phosphoribulokinase	23	31	19	28	27	40
413117	413335	-	72	CDS	A79E_0371	-	hypothetical protein	14	7	4	4	12	16
414558	416462	-	634	CDS	A79E_0372	-	Glutathione-regulated potassium-efflux system ATP-binding protein	31	37	20	29	47	48
416636	417199	+	187	CDS	A79E_0373	-	Glutathione-regulated potassium-efflux system ancillary protein KefG	12	20	19	16	34	40
417186	418991	+	601	CDS	A79E_0374	-	Glutathione-regulated potassium-efflux system protein KefB	17	16	20	20	25	54
419003	419203	+	66	CDS	A79E_0375	-	Putative cytoplasmic protein	12	2	5	15	10	5
419297	419884	+	195	CDS	A79E_0376	-	FKBP-type peptidyl-prolyl cis-trans isomerase SlyD	17	19	10	7	22	9
419943	420161	-	72	CDS	A79E_0377	-	Protein slyX	1	11	15	8	10	7
420384	421214	+	276	CDS	A79E_0378	-	FKBP-type peptidyl-prolyl cis-trans isomerase FkpA precursor	13	21	7	27	14	6
421384	422106	+	240	CDS	A79E_0379	-	YheO-like PAS domain protein	12	5	4	5	3	6
422106	422492	+	128	CDS	A79E_0380	-	tRNA 5-methylaminomethyl-2-thiouridine synthase TusD	1	0	0	0	0	0
422492	422851	+	119	CDS	A79E_0381	-	tRNA 5-methylaminomethyl-2-thiouridine synthase TusC	0	0	0	0	0	0
422919	423146	+	75	CDS	A79E_0382	-	tRNA 5-methylaminomethyl-2-thiouridine synthase TusB	4	0	0	3	1	0
423271	423645	+	124	CDS	A79E_0383	-	SSU ribosomal protein S12p (S23e)	1	1	1	0	5	1
423742	424212	+	156	CDS	A79E_0384	-	SSU ribosomal protein S7p (S5e)	1	0	0	1	0	4
424309	426423	+	704	CDS	A79E_0385	-	Translation elongation factor G	0	0	1	0	0	0
426493	427677	+	394	CDS	A79E_0386	-	Translation elongation factor Tu	10	10	5	1	5	3
427877	428053	+	58	CDS	A79E_0387	-	Bacterioferritin-associated ferredoxin	8	1	0	1	2	6
428127	428603	+	158	CDS	A79E_0388	-	Bacterioferritin	7	7	14	9	5	9
428587	429165	-	192	CDS	A79E_0389	-	Leader peptidase (Prepilin peptidase)	2	4	4	0	4	7
429456	429767	+	103	CDS	A79E_0390	-	SSU ribosomal protein S10p (S20e)	0	0	0	0	0	0
429809	430201	-	130	CDS	A79E_0391	-	hypothetical protein	0	0	0	0	0	0
430211	430429	+	72	CDS	A79E_0392	-	LSU ribosomal protein L3p (L3e)	0	0	0	0	0	0
430440	431045	+	201	CDS	A79E_0393	-	LSU ribosomal protein L4p (L1e)	0	0	0	0	0	0
431042	431344	+	100	CDS	A79E_0394	-	LSU ribosomal protein L23p (L23Ae)	0	0	0	0	0	0
431362	432183	+	273	CDS	A79E_0395	-	LSU ribosomal protein L2p (L8e)	0	0	0	0	0	0
432329	432478	+	49	CDS	A79E_0396	-	SSU ribosomal protein S19p (S15e)	0	0	0	0	0	0
432493	432825	+	110	CDS	A79E_0397	-	LSU ribosomal protein L22p (L17e)	0	0	0	0	0	0
432843	433541	+	232	CDS	A79E_0398	-	SSU ribosomal protein S3p (S3e)	0	0	0	0	0	0
433554	433964	+	136	CDS	A79E_0399	-	LSU ribosomal protein L16p (L10e)	0	0	0	0	0	0
433964	434155	+	63	CDS	A79E_0400	-	LSU ribosomal protein L29p (L35e)	0	0	0	0	0	0
434155	434409	+	84	CDS	A79E_0401	-	SSU ribosomal protein S17p (S11e)	1	1	1	0	0	1
434593	434946	+	117	CDS	A79E_0402	-	LSU ribosomal protein L14p (L23e)	0	0	0	0	0	0
434957	435271	+	104	CDS	A79E_0403	-	LSU ribosomal protein L24p (L26e)	0	0	0	0	0	0
435286	435825	+	179	CDS	A79E_0404	-	LSU ribosomal protein L5p (L11e)	0	0	0	0	0	0
435840	436145	+	101	CDS	A79E_0405	-	SSU ribosomal protein S14p (S29e)	0	0	0	0	0	0
436179	436571	+	130	CDS	A79E_0406	-	SSU ribosomal protein S8p (S15Ae)	0	0	0	0	0	0
436584	437117	+	177	CDS	A79E_0407	-	LSU ribosomal protein L6p (L9e)	0	0	0	0	0	0
437127	437480	+	117	CDS	A79E_0408	-	LSU ribosomal protein L18p (L5e)	0	0	0	0	0	0
437495	437998	+	167	CDS	A79E_0409	-	SSU ribosomal protein S5p (S2e)	0	0	0	0	0	0
438002	438181	+	59	CDS	A79E_0410	-	LSU ribosomal protein L30p (L7e)	0	0	0	0	0	0
438185	438619	+	144	CDS	A79E_0411	-	LSU ribosomal protein L15p (L27Ae)	0	0	0	0	0	0
438627	439958	+	443	CDS	A79E_0412	-	Preprotein translocase secY subunit	0	0	0	0	0	0
440255	440611	+	118	CDS	A79E_0413	-	SSU ribosomal protein S13p (S18e)	0	0	0	0	0	0
440880	441017	+	45	CDS	A79E_0414	-	SSU ribosomal protein S11p (S14e)	0	0	0	0	0	0
441051	441671	+	206	CDS	A79E_0415	-	SSU ribosomal protein S4p (S9e)	0	0	0	0	0	0
441697	442686	+	329	CDS	A79E_0416	-	DNA-directed RNA polymerase alpha subunit	0	0	0	0	0	0
442727	443113	+	128	CDS	A79E_0417	-	LSU ribosomal protein L17p	0	0	0	1	0	0
443221	443589	+	122	CDS	A79E_0418	-	Putative cytoplasmic protein	2	5	1	2	1	0
443592	444017	+	141	CDS	A79E_0419	-	Transcriptional regulator, MerR family	0	5	2	2	0	1
444289	444702	-	137	CDS	A79E_0420	-	Large-conductance mechanosensitive channel	4	0	4	2	6	4
444843	446219	-	458	CDS	A79E_0421	-	Trk system potassium uptake protein TrkA	4	5	1	2	2	0
446233	447528	-	431	CDS	A79E_0422	-	Ribosomal RNA small subunit methyltransferase B	10	5	3	4	7	14
447581	448528	-	315	CDS	A79E_0423	-	Methionyl-tRNA formyltransferase	1	0	0	0	0	1
448543	449037	-	164	CDS	A79E_0424	-	Peptide deformylase	2	1	2	2	2	2
449181	450305	+	374	CDS	A79E_0425	-	Rossmann fold nucleotide-binding protein Smf	16	22	26	11	22	45
450277	450750	+	157	CDS	A79E_0426	-	hypothetical protein Smg	22	23	28	29	26	37
450777	451319	+	180	CDS	A79E_0427	-	C-terminal Zn-finger domain of DNA topoisomerase I-like protein	11	13	4	11	9	9
451324	451896	+	190	CDS	A79E_0428	-	YrdC subfamily protein	3	2	2	2	1	1
451900	452718	+	272	CDS	A79E_0429	-	Shikimate 5-dehydrogenase I alpha	19	6	10	14	10	6
452715	452972	+	85	CDS	A79E_0430	-	hypothetical protein	2	1	1	4	0	3
452948	453598	-	216	CDS	A79E_0431	-	carbonic anhydrase, family 3	34	29	19	23	24	29
453972	455481	+	1510	RNA	A79E_0432	-	small subunit ribosomal RNA	122	127	132	129	149	189
455711	458612	+	2902	RNA	A79E_0433	-	large subunit ribosomal RNA	297	277	246	333	278	414
458729	458848	+	120	RNA	A79E_0434	-	5S ribosomal RNA	0	0	0	0	0	0
458861	458933	+	73	RNA	A79E_0435	-	Thr tRNA	0	1	0	0	0	0
458973	459092	+	120	RNA	A79E_0436	-	5S ribosomal RNA	0	1	0	0	0	0
459305	459427	+	40	CDS	A79E_0437	-	hypothetical protein	0	0	0	0	0	0
459498	459719	-	73	CDS	A79E_0438	-	Putative outer membrane lipoprotein	2	4	5	10	10	12
460012	463122	-	1036	CDS	A79E_0439	-	RND efflux system, inner membrane transporter CmeB	18	13	25	34	28	51
463135	464274	-	379	CDS	A79E_0440	-	RND efflux system, membrane fusion protein CmeA	10	9	9	3	16	12
464652	465305	+	217	CDS	A79E_0441	-	Transcription repressor of multidrug efflux pump acrAB operon, TetR (AcrR) family	0	1	0	1	0	2
465390	465686	-	98	CDS	A79E_0442	-	DNA-binding protein Fis	0	17	5	5	2	4
465711	466583	-	290	CDS	A79E_0443	-	tRNA dihydrouridine synthase B	15	53	27	47	37	26
467034	467915	-	293	CDS	A79E_0444	-	Ribosomal protein L11 methyltransferase	9	3	7	8	11	13
467927	469378	-	483	CDS	A79E_0445	-	Pantothenate:Na+ symporter	14	16	14	27	11	34
469368	469610	-	80	CDS	A79E_0446	-	Membrane protein	7	4	6	9	3	10
469721	471070	-	449	CDS	A79E_0447	-	Biotin carboxylase of acetyl-CoA carboxylase	0	0	0	0	0	0
471081	471548	-	155	CDS	A79E_0448	-	Biotin carboxyl carrier protein of acetyl-CoA carboxylase	2	2	0	1	3	1
471571	472023	-	150	CDS	A79E_0449	-	3-dehydroquinate dehydratase II	16	21	21	31	29	27
472247	472855	-	202	CDS	A79E_0450	-	putative membrane protein	1	3	2	0	4	3
472855	473886	-	343	CDS	A79E_0451	-	Putative sulfite oxidase subunit YedY	17	16	19	15	21	31
474084	474275	+	63	CDS	A79E_0452	-	hypothetical protein	8	4	10	9	13	27
474355	476295	+	646	CDS	A79E_0453	-	Putative lipoprotein	25	39	27	26	30	46
476601	477644	+	347	CDS	A79E_0454	-	Rod shape-determining protein MreB	4	0	0	0	0	2
477715	478707	+	330	CDS	A79E_0455	-	Rod shape-determining protein MreC	4	1	0	2	1	5
478707	479195	+	162	CDS	A79E_0456	-	Rod shape-determining protein MreD	9	0	0	1	2	4
479182	479784	+	200	CDS	A79E_0457	-	Septum formation protein Maf	19	18	7	23	28	28
479787	481256	+	489	CDS	A79E_0458	-	Cytoplasmic axial filament protein CafA and Ribonuclease G	30	31	25	25	27	27
481294	485091	+	1265	CDS	A79E_0459	-	putative exported protein	26	24	10	26	25	16
485180	486625	+	481	CDS	A79E_0460	-	TldD protein, part of proposed TldE/TldD proteolytic complex	37	10	28	33	28	16
486661	487572	-	303	CDS	A79E_0461	-	Putative transcriptional regulator LYSR-type	16	20	18	25	23	44
487722	487925	+	67	CDS	A79E_0462	-	putative membrane protein	8	9	4	6	12	21
487975	488865	+	296	CDS	A79E_0463	-	Fusaric acid resistance protein fusE	21	27	13	20	22	42
488931	490838	+	635	CDS	A79E_0464	-	Fusaric acid resistance protein fusB / fusC	30	22	25	26	39	46
490917	491192	+	91	CDS	A79E_0465	-	putative ribonuclease inhibitor	4	7	3	12	4	14
491243	491359	-	38	CDS	A79E_0466	-	putative exported protein	1	4	1	1	0	2
491608	491871	-	87	CDS	A79E_0467	-	putative exported protein	3	7	0	0	2	5
492247	492717	-	156	CDS	A79E_0468	-	Arginine pathway regulatory protein ArgR, repressor of arg regulon	8	8	6	7	12	17
493132	494070	+	312	CDS	A79E_0469	-	Malate dehydrogenase	35	33	28	30	37	36
494201	494830	+	209	CDS	A79E_0470	-	Transcriptional regulator, GntR family	0	0	0	0	0	0
494817	495482	+	221	CDS	A79E_0471	-	Transcriptional regulator, GntR family	0	0	0	0	0	0
495694	496962	+	422	CDS	A79E_0472	-	Putative membrane protein	0	0	0	0	0	0
496995	497894	+	299	CDS	A79E_0473	-	L(+)-tartrate dehydratase alpha subunit	0	0	0	0	0	0
497894	498511	+	205	CDS	A79E_0474	-	L(+)-tartrate dehydratase beta subunit	0	0	0	0	0	0
498653	498904	+	83	CDS	A79E_0475	-	Oxaloacetate decarboxylase gamma chain	0	1	0	0	0	2
498920	500692	+	590	CDS	A79E_0476	-	Oxaloacetate decarboxylase alpha chain	9	15	6	5	6	9
500708	502009	+	433	CDS	A79E_0477	-	Oxaloacetate decarboxylase beta chain	34	46	24	51	19	43
502069	502779	+	236	CDS	A79E_0478	-	Membrane protein	0	0	0	0	0	0
502804	503862	-	352	CDS	A79E_0479	-	Outer membrane stress sensor protease DegS	0	3	0	2	1	5
503950	505317	-	455	CDS	A79E_0480	-	Outer membrane stress sensor protease DegQ, serine protease	10	13	5	8	15	21
505491	505889	-	132	CDS	A79E_0481	-	Putative cytochrome d ubiquinol oxidase subunit III	5	4	6	6	7	15
506079	507206	+	375	CDS	A79E_0482	-	ATPase, AFG1 family	15	22	12	6	12	19
507472	507900	+	142	CDS	A79E_0483	-	LSU ribosomal protein L13p (L13Ae)	0	0	0	0	0	0
507916	508308	+	130	CDS	A79E_0484	-	SSU ribosomal protein S9p (S16e)	3	0	0	1	2	0
508620	509258	+	212	CDS	A79E_0485	-	Stringent starvation protein A	13	65	40	29	39	42
509262	509756	+	164	CDS	A79E_0486	-	ClpXP protease specificity-enhancing factor / Stringent starvation protein B	15	25	19	18	19	25
509880	510584	+	234	CDS	A79E_0487	-	N-acetylmannosamine-6-phosphate 2-epimerase	0	0	0	0	0	0
510639	512057	-	472	CDS	A79E_0488	-	Glutamate synthase small chain	18	12	17	30	16	42
512067	516413	-	1448	CDS	A79E_0489	-	Glutamate synthase large chain	88	103	113	102	145	181
517201	518133	+	310	CDS	A79E_0490	-	putative Fe-S oxidoreductase	3	3	3	3	7	5
518185	519468	-	427	CDS	A79E_0491	-	Putative transport protein	6	7	4	8	5	7
519554	520570	-	338	CDS	A79E_0492	-	Starvation sensing protein RspB	1	2	0	0	0	2
520867	521931	+	354	CDS	A79E_0493	-	Mannonate dehydratase	19	14	33	44	19	40
522078	524417	+	779	CDS	A79E_0494	-	Aerobic respiration control sensor protein arcB	39	29	22	14	18	11
524651	525304	+	217	CDS	A79E_0495	-	Sigma cross-reacting protein 27A	4	4	3	6	4	7
525301	526026	+	241	CDS	A79E_0496	-	Monofunctional biosynthetic peptidoglycan transglycosylase	2	4	3	10	2	7
526090	526362	-	90	CDS	A79E_0497	-	Phosphocarrier protein, nitrogen regulation associated	11	10	4	5	13	13
526359	527213	-	284	CDS	A79E_0498	-	putative P-loop-containing kinase	9	19	11	7	15	9
527259	527747	-	162	CDS	A79E_0499	-	PTS IIA-like nitrogen-regulatory protein PtsN	4	9	3	12	13	12
527818	528105	-	95	CDS	A79E_0500	-	Ribosome hibernation protein YhbH	22	27	18	15	22	33
528128	529561	-	477	CDS	A79E_0501	-	RNA polymerase sigma-54 factor RpoN	4	0	0	4	0	4
529609	530334	-	241	CDS	A79E_0502	-	Lipopolysaccharide ABC transporter, ATP-binding protein LptB	2	0	0	3	2	0
530341	530886	-	181	CDS	A79E_0503	-	LptA, protein essential for LPS transport across the periplasm	4	6	1	1	1	6
530855	531430	-	191	CDS	A79E_0504	-	hypothetical protein YrbK clustered with lipopolysaccharide transporters	19	19	9	11	8	25
531427	531993	-	188	CDS	A79E_0505	-	3-deoxy-D-manno-octulosonate 8-phosphate phosphatase	21	18	22	18	28	33
532008	532994	-	328	CDS	A79E_0506	-	Arabinose 5-phosphate isomerase	20	30	24	31	27	34
533009	533986	-	325	CDS	A79E_0507	-	Inner membrane protein YrbG, predicted calcium/sodium:proton antiporter	20	13	11	25	26	19
534160	535008	+	282	CDS	A79E_0508	-	putative ABC transporter, ATP-binding protein YrbF	36	27	20	31	31	23
535016	535798	+	260	CDS	A79E_0509	-	putative ABC transporter, permease component YrbE	10	27	26	4	19	41
535803	536354	+	183	CDS	A79E_0510	-	putative ABC transporter, periplasmic component YrbD	13	12	11	28	16	12
536373	537008	+	211	CDS	A79E_0511	-	ABC transporter periplasmid binding protein	13	20	17	9	16	20
537435	537689	+	84	CDS	A79E_0512	-	YrbA protein	10	7	16	13	9	13
537743	539002	+	419	CDS	A79E_0513	-	UDP-N-acetylglucosamine 1-carboxyvinyltransferase	1	0	1	2	0	3
539058	539330	-	90	CDS	A79E_0514	-	Ner-like regulatory protein	6	2	4	1	10	5
539528	540499	-	323	CDS	A79E_0515	-	Octaprenyl-diphosphate synthase	0	0	0	0	0	0
541091	541348	+	85	CDS	A79E_0516	-	LSU ribosomal protein L27p	0	0	0	0	0	0
541442	542407	+	321	CDS	A79E_0517	-	Permease of the drug/metabolite transporter (DMT) superfamily	12	12	14	21	20	34
542423	543601	+	392	CDS	A79E_0518	-	GTP-binding protein Obg	0	1	1	0	0	4
543653	545059	-	468	CDS	A79E_0519	-	D-alanyl-D-alanine carboxypeptidase	13	18	12	19	12	16
545322	545798	+	158	CDS	A79E_0520	-	Transcription elongation factor GreA	26	13	18	11	24	17
545951	546178	-	75	CDS	A79E_0521	-	RNA binding protein	8	8	5	3	4	13
546368	546997	+	209	CDS	A79E_0522	-	Cell division protein FtsJ / Ribosomal RNA large subunit methyltransferase E	3	2	0	1	0	1
547097	549031	+	644	CDS	A79E_0523	-	Cell division protein FtsH	0	0	0	0	1	0
549125	551302	+	725	CDS	A79E_0524	-	Phosphoglucosamine mutase	0	0	0	1	0	0
551532	551861	+	109	CDS	A79E_0525	-	Preprotein translocase subunit SecG	1	6	0	4	0	0
551871	551954	+	84	RNA	A79E_0526	-	Leu tRNA	0	0	1	0	0	0
552254	552502	+	82	CDS	A79E_0527	-	hypothetical protein	0	1	0	0	1	0
552544	552891	-	115	CDS	A79E_0528	-	hypothetical protein YfaZ precursor	0	0	0	0	0	0
553019	553144	-	41	CDS	A79E_0529	-	hypothetical protein	1	2	0	1	0	0
553437	554066	-	209	CDS	A79E_0530	-	hypothetical protein	4	2	1	6	2	1
554234	555577	-	447	CDS	A79E_0531	-	Argininosuccinate synthase	31	25	27	49	44	22
555885	555958	+	74	RNA	A79E_0532	-	Met tRNA	2	0	1	4	2	1
556178	556336	-	52	CDS	A79E_0533	-	hypothetical protein	0	1	0	0	0	0
556352	556621	+	89	CDS	A79E_0534	-	transcription termination protein NusA-associated protein	0	2	0	0	0	0
556649	558136	+	495	CDS	A79E_0535	-	Transcription termination protein NusA	0	10	1	0	0	0
558161	560851	+	896	CDS	A79E_0536	-	Translation initiation factor 2	0	0	4	0	0	0
560954	561355	+	133	CDS	A79E_0537	-	Ribosome-binding factor A	1	6	3	3	4	7
561355	562299	+	314	CDS	A79E_0538	-	tRNA pseudouridine synthase B	15	21	7	18	26	20
562448	562717	+	89	CDS	A79E_0539	-	SSU ribosomal protein S15p (S13e)	2	2	1	1	0	0
562789	563001	-	70	CDS	A79E_0540	-	hypothetical protein	10	5	6	13	9	14
562960	565095	+	711	CDS	A79E_0541	-	Polyribonucleotide nucleotidyltransferase	21	19	18	23	17	51
565205	566089	+	294	CDS	A79E_0542	-	Lipoprotein nlpI precursor	46	28	28	53	28	43
566267	568198	+	643	CDS	A79E_0543	-	Cold-shock DEAD-box protein A	18	3	3	4	1	1
568343	569587	+	414	CDS	A79E_0544	-	Tryptophan-specific transport protein	21	19	26	35	51	22
569632	570639	-	335	CDS	A79E_0545	-	Luciferase-like monooxygenase	5	14	6	8	13	9
570783	571661	-	292	CDS	A79E_0546	-	Putative protease	15	6	4	10	9	8
571667	572662	-	331	CDS	A79E_0547	-	Putative protease	14	34	18	29	23	43
572884	573408	+	174	CDS	A79E_0548	-	Putative lipid carrier protein	26	38	33	38	37	20
573414	573905	+	163	CDS	A79E_0549	-	Acetyltransferase	10	3	3	15	16	6
573892	574176	-	94	CDS	A79E_0550	-	putative endonuclease containing a URI domain	10	6	4	7	2	16
574232	574675	+	147	CDS	A79E_0551	-	yhbP	8	5	4	9	4	11
574637	575173	-	178	CDS	A79E_0552	-	General stress protein 18	5	7	2	6	6	7
575257	575949	+	230	CDS	A79E_0553	-	Oxidoreductase	22	25	8	18	23	38
576025	577065	+	346	CDS	A79E_0554	-	protein yraQ	11	17	18	13	18	15
577187	577762	-	191	CDS	A79E_0555	-	21 kDa hemolysin precursor	9	13	9	11	7	17
577772	578362	-	196	CDS	A79E_0556	-	Phosphoheptose isomerase	18	8	9	20	10	14
578388	578774	-	128	CDS	A79E_0557	-	putative endonuclease	3	6	1	8	3	14
578732	580840	-	702	CDS	A79E_0558	-	LppC putative lipoprotein	12	22	18	16	32	28
580904	581767	+	287	CDS	A79E_0559	-	rRNA small subunit methyltransferase I	6	11	16	13	6	9
581771	582772	+	333	CDS	A79E_0560	-	hypothetical protein	0	0	0	0	0	0
582807	583580	-	257	CDS	A79E_0561	-	Galactitol utilization operon repressor	0	0	0	0	0	0
583691	584734	-	347	CDS	A79E_0562	-	Galactitol-1-phosphate 5-dehydrogenase	0	0	0	0	0	0
584784	586166	-	460	CDS	A79E_0563	-	PTS system, galactitol-specific IIC component	0	0	0	0	0	0
586172	586456	-	94	CDS	A79E_0564	-	PTS system, galactitol-specific IIB component	0	0	0	0	0	0
586483	586950	-	155	CDS	A79E_0565	-	PTS system, galactitol-specific IIA component	0	0	0	0	0	0
586965	588236	-	423	CDS	A79E_0566	-	Tagatose-6-phosphate kinase GatZ	0	0	0	0	0	0
588413	589228	-	271	CDS	A79E_0567	-	PTS system, tagatose-specific IIA-TPr component	0	0	0	0	0	0
589239	590651	-	470	CDS	A79E_0568	-	PTS system, tagatose-specific IIBC component	0	0	0	0	0	0
590662	591576	-	304	CDS	A79E_0569	-	Tagatose-1-phosphate kinase TagK	0	0	0	0	0	0
591601	592455	-	284	CDS	A79E_0570	-	Tagatose-1,6-bisphosphate aldolase GatY	0	0	0	0	0	0
592690	592812	-	40	CDS	A79E_0571	-	hypothetical protein	0	0	0	0	0	0
592805	593608	+	267	CDS	A79E_0572	-	Transcriptional repressor of aga operon	0	0	0	0	0	0
593608	594558	+	316	CDS	A79E_0573	-	Fructokinase	0	0	0	0	0	0
594613	596184	-	523	CDS	A79E_0574	-	D-galactarate dehydratase	12	5	3	5	12	13
596391	596516	+	41	CDS	A79E_0575	-	hypothetical protein	0	0	0	0	0	0
596648	597907	+	419	CDS	A79E_0576	-	D-galactarate permease	0	0	0	0	0	0
597934	598824	+	296	CDS	A79E_0577	-	2-dehydro-3-deoxyglucarate aldolase	5	0	0	5	7	5
598790	599620	+	276	CDS	A79E_0578	-	2-hydroxy-3-oxopropionate reductase	2	6	0	6	5	13
599685	600830	+	381	CDS	A79E_0579	-	Glycerate kinase	0	0	0	0	0	0
601710	602174	-	154	CDS	A79E_0580	-	hypothetical protein	2	1	5	6	4	7
602195	602338	-	47	CDS	A79E_0581	-	hypothetical protein	0	0	0	0	0	0
602486	602890	+	134	CDS	A79E_0582	-	putative secreted protein	0	0	1	0	0	0
602964	603131	-	55	CDS	A79E_0583	-	hypothetical protein YhaL	2	2	2	1	3	0
603156	603857	-	233	CDS	A79E_0584	-	Pirin-like protein YhaK	11	7	7	17	14	15
603962	604858	+	298	CDS	A79E_0585	-	LysR-family transcriptional regulator YhaJ	9	10	3	5	6	25
604900	605268	-	122	CDS	A79E_0586	-	Inner membrane protein YhaH	6	7	6	10	6	8
605835	606380	-	181	CDS	A79E_0587	-	Glutathione S-transferase, omega	2	4	6	4	2	8
606461	606853	-	130	CDS	A79E_0588	-	Inner membrane protein YqjF	5	7	11	8	10	14
607198	607494	-	98	CDS	A79E_0589	-	Inner membrane protein YqjK	4	3	0	2	3	1
607491	607889	-	132	CDS	A79E_0590	-	Inner membrane protein YqjE	9	12	5	7	15	8
607892	608197	-	101	CDS	A79E_0591	-	putative membrane protein YqjD	7	7	8	7	7	5
608243	608611	-	122	CDS	A79E_0592	-	Periplasmic protein YqjC	22	21	8	20	19	18
608761	608919	-	52	CDS	A79E_0593	-	hypothetical protein YqjB	1	3	1	8	1	4
608945	609730	-	261	CDS	A79E_0594	-	DedA family inner membrane protein YqjA	11	4	9	7	9	3
610149	610925	-	258	CDS	A79E_0595	-	Hexuronate utilization operon transcriptional repressor ExuR	25	22	14	17	28	16
611053	612354	-	433	CDS	A79E_0596	-	Hexuronate transporter	25	19	28	33	33	37
612835	614247	+	470	CDS	A79E_0597	-	Uronate isomerase	10	13	11	6	11	26
614266	615753	+	495	CDS	A79E_0598	-	Altronate hydrolase	39	28	36	40	32	53
615883	616437	+	184	CDS	A79E_0599	-	Inner membrane protein ygjV	1	2	1	2	4	2
616453	617700	-	415	CDS	A79E_0600	-	Sodium:dicarboxylate symporter	28	22	23	24	30	37
617967	618938	-	323	CDS	A79E_0601	-	Integral membrane protein TerC	20	23	19	16	23	45
619210	620199	-	329	CDS	A79E_0602	-	putative oxidoreductase	14	16	14	14	24	22
620273	620773	-	166	CDS	A79E_0603	-	putative metal-dependent hydrolase	38	29	37	34	38	58
620793	621395	-	200	CDS	A79E_0604	-	transcriptional regulator, XRE family	23	20	11	27	16	38
621439	622146	+	235	CDS	A79E_0605	-	hypothetical protein	27	38	39	42	36	60
622232	623362	+	376	CDS	A79E_0606	-	23S rRNA (guanine-N-2-) -methyltransferase rlmG	16	26	22	16	20	40
623471	625492	-	673	CDS	A79E_0607	-	2,4-dienoyl-CoA reductase	16	20	18	32	23	16
625676	627274	-	532	CDS	A79E_0608	-	Autoinducer 2 (AI-2) kinase LsrK	27	25	12	20	42	44
627312	628370	-	352	CDS	A79E_0609	-	LsrR, transcriptional repressor of lsr operon	16	31	14	28	24	34
628502	629989	+	495	CDS	A79E_0610	-	Autoinducer 2 (AI-2) ABC transport system, fused AI2 transporter subunits and ATP-binding component	8	7	3	12	8	14
629986	631020	+	344	CDS	A79E_0611	-	Autoinducer 2 (AI-2) ABC transport system, membrane channel protein LsrC	5	13	3	12	9	12
631021	632019	+	332	CDS	A79E_0612	-	Autoinducer 2 (AI-2) ABC transport system, membrane channel protein LsrD	15	11	8	33	10	28
632021	633022	+	333	CDS	A79E_0613	-	Autoinducer 2 (AI-2) ABC transport system, periplasmic AI-2 binding protein LsrB	23	32	19	42	29	59
633034	633921	+	295	CDS	A79E_0614	-	Autoinducer 2 (AI-2) aldolase LsrF	28	23	7	15	22	20
633918	634214	+	98	CDS	A79E_0615	-	Autoinducer 2 (AI-2) modifying protein LsrG	7	6	7	3	3	9
634261	635640	-	459	CDS	A79E_0616	-	Putrescine aminotransferase	39	49	41	55	43	28
635898	636452	-	184	CDS	A79E_0617	-	Transcriptional regulator, PadR family	2	4	2	1	2	8
636689	637465	+	258	CDS	A79E_0618	-	iron-chelator utilization protein	7	6	2	12	8	17
637621	639270	-	549	CDS	A79E_0619	-	Dihydroxyacetone kinase, ATP-dependent	5	14	9	8	12	18
639346	640767	-	473	CDS	A79E_0620	-	Phosphoenolpyruvate-dihydroxyacetone phosphotransferase	17	5	7	2	8	9
640778	641410	-	210	CDS	A79E_0621	-	Phosphoenolpyruvate-dihydroxyacetone phosphotransferase	4	14	3	8	9	4
642678	642833	-	51	CDS	A79E_0622	-	hypothetical protein	0	0	0	0	0	0
643103	644200	+	365	CDS	A79E_0623	-	Glycerol dehydrogenase	18	25	25	30	23	35
644302	646227	+	641	CDS	A79E_0624	-	DhaR	30	24	17	35	19	11
646205	646735	-	176	CDS	A79E_0625	-	Cob(I)alamin adenosyltransferase PduO	0	0	0	0	0	0
646736	647089	-	117	CDS	A79E_0626	-	Glycerol dehydratase reactivation factor small subunit	0	0	0	0	0	0
647110	648273	-	387	CDS	A79E_0627	-	Alcohol dehydrogenase	0	0	0	0	0	0
648295	648843	-	182	CDS	A79E_0628	-	Hypothetical protein	0	0	0	0	0	0
649136	650803	+	555	CDS	A79E_0629	-	Glycerol dehydratase large subunit	0	0	0	0	0	0
650816	651400	+	194	CDS	A79E_0630	-	Glycerol dehydratase medium subunit	0	0	0	0	0	0
651403	651828	+	141	CDS	A79E_0631	-	Glycerol dehydratase small subunit	0	0	0	0	0	0
651841	653664	+	607	CDS	A79E_0632	-	Glycerol dehydratase reactivation factor large subunit	0	0	0	0	0	0
653718	654521	+	267	CDS	A79E_0633	-	Glycerol uptake facilitator protein	0	0	0	0	0	0
654573	654878	-	101	CDS	A79E_0634	-	hypothetical protein	8	0	5	1	1	2
654905	655480	-	191	CDS	A79E_0635	-	hypothetical protein	5	4	3	5	4	4
655721	656383	+	220	CDS	A79E_0636	-	hypothetical protein	5	4	8	5	1	9
656474	659716	-	1080	CDS	A79E_0637	-	Hybrid sensory histidine kinase	16	12	14	22	16	39
659721	660335	-	204	CDS	A79E_0638	-	Transcription regulator EvgA	10	17	12	17	14	22
660638	661003	+	121	CDS	A79E_0639	-	hypothetical protein	5	2	1	5	7	0
661072	661344	-	90	CDS	A79E_0640	-	hypothetical protein	0	2	1	2	1	1
661883	661955	-	73	RNA	A79E_0641	-	Met tRNA	0	0	0	0	0	0
662070	663557	-	495	CDS	A79E_0642	-	Retron-type reverse transcriptase	0	0	0	0	0	0
663989	664495	+	168	CDS	A79E_0643	-	G:T/U mismatch-specific uracil/thymine DNA-glycosylase	2	3	5	4	1	1
664595	666493	-	632	CDS	A79E_0644	-	RNA polymerase sigma factor RpoD	3	0	4	2	3	2
666655	668400	-	581	CDS	A79E_0645	-	DNA primase	0	0	0	0	0	0
668512	668727	-	71	CDS	A79E_0646	-	SSU ribosomal protein S21p	2	1	1	0	0	1
668965	669978	+	337	CDS	A79E_0647	-	YgjD/Kae1/Qri7 family protein	4	3	1	6	4	2
670023	671630	-	535	CDS	A79E_0648	-	hypothetical protein	39	58	56	66	85	87
671784	672401	-	205	CDS	A79E_0649	-	Urease accessory protein UreG	10	21	16	22	18	24
672410	673084	-	224	CDS	A79E_0650	-	Urease accessory protein UreF	8	7	17	5	19	13
673086	673562	-	158	CDS	A79E_0651	-	Urease accessory protein UreE	22	33	31	27	34	26
673572	675275	-	567	CDS	A79E_0652	-	Urease alpha subunit	36	27	20	41	43	42
675268	675588	-	106	CDS	A79E_0653	-	Urease beta subunit	3	0	3	4	4	12
675598	675900	-	100	CDS	A79E_0654	-	Urease gamma subunit	2	2	7	2	1	5
675910	676734	-	274	CDS	A79E_0655	-	Urease accessory protein UreD	8	13	1	10	3	6
676706	676870	+	54	CDS	A79E_0656	-	hypothetical protein	1	2	0	6	0	2
676881	677000	-	39	CDS	A79E_0657	-	hypothetical protein	0	0	0	0	1	0
677005	677748	-	247	CDS	A79E_0658	-	Acyl-phosphate:glycerol-3-phosphate O-acyltransferase PlsY	18	34	18	7	7	33
677856	678239	+	127	CDS	A79E_0659	-	Dihydroneopterin aldolase	6	9	7	4	7	6
678436	679257	+	273	CDS	A79E_0660	-	Undecaprenyl-diphosphatase	20	15	23	19	18	20
679269	680510	-	413	CDS	A79E_0661	-	tRNA nucleotidyltransferase	2	5	2	5	6	7
681140	682705	+	521	CDS	A79E_0662	-	Adenylate cyclase	26	16	19	37	21	58
682726	685563	+	945	CDS	A79E_0663	-	Glutamate-ammonia-ligase adenylyltransferase	36	33	44	24	32	52
685622	687055	+	477	CDS	A79E_0664	-	ADP-heptose synthase	2	2	1	1	2	5
687133	687282	-	49	CDS	A79E_0665	-	hypothetical protein	8	6	0	7	6	11
687274	687471	+	65	CDS	A79E_0666	-	Glycogen synthesis protein glgS	6	10	3	7	4	10
687507	687728	-	73	CDS	A79E_0667	-	hypothetical protein	1	2	0	1	1	2
688156	688809	+	217	CDS	A79E_0668	-	3,4-dihydroxy-2-butanone 4-phosphate synthase	1	0	0	1	3	3
688871	689641	-	256	CDS	A79E_0669	-	Zinc transporter ZupT	11	4	12	17	11	24
689828	690619	+	263	CDS	A79E_0670	-	hypothetical protein ygiD	12	16	10	11	32	26
690664	691824	-	386	CDS	A79E_0671	-	putative glutathionylspermidine synthase	21	24	8	19	21	21
691830	692501	-	223	CDS	A79E_0672	-	ygiB	12	21	4	13	19	12
692669	694138	-	489	CDS	A79E_0673	-	Type I secretion outer membrane protein, TolC precursor	21	14	8	0	9	1
694335	694967	+	210	CDS	A79E_0674	-	ADP-ribose pyrophosphatase	11	17	8	10	8	16
694964	695386	+	140	CDS	A79E_0675	-	Putative cytoplasmic protein	10	14	5	15	18	29
695411	696238	+	275	CDS	A79E_0676	-	3',5'-cyclic-nucleotide phosphodiesterase	10	18	15	16	20	25
696238	696813	+	191	CDS	A79E_0677	-	Putative esterase	19	26	10	34	21	51
696844	698739	+	631	CDS	A79E_0678	-	Topoisomerase IV subunit B	2	3	0	2	1	2
698813	699127	-	104	CDS	A79E_0679	-	YgiN	8	6	5	7	11	15
699209	699790	-	193	CDS	A79E_0680	-	Modulator of drug activity B	10	7	8	12	17	24
699897	701246	-	449	CDS	A79E_0681	-	Sensory histidine kinase QseC	5	3	11	8	12	19
701243	701902	-	219	CDS	A79E_0682	-	Two-component system response regulator QseB	4	5	2	3	5	8
702053	702448	+	131	CDS	A79E_0683	-	Protein ygiW precursor	2	6	6	5	12	6
702526	703395	+	289	CDS	A79E_0684	-	hypothetical protein ygiV	32	32	21	53	42	37
703517	705775	+	752	CDS	A79E_0685	-	Topoisomerase IV subunit A	0	0	0	1	2	0
705967	706704	+	245	CDS	A79E_0686	-	1-acyl-sn-glycerol-3-phosphate acyltransferase	2	4	2	7	3	4
706788	708200	+	470	CDS	A79E_0687	-	Putative cell division protein precursor	25	34	41	34	47	23
708323	710506	+	727	CDS	A79E_0688	-	putative Fe-S oxidoreductase family 2	54	77	71	77	100	85
710561	711091	+	176	CDS	A79E_0689	-	putative acetyltransferase	0	0	0	0	0	0
711127	711954	-	275	CDS	A79E_0690	-	Methylglyoxal reductase, acetol producing	14	12	9	13	12	22
712100	713263	-	387	CDS	A79E_0691	-	NADPH-dependent broad range aldehyde dehydrogenase YqhD	20	16	18	18	26	20
713460	714359	+	299	CDS	A79E_0692	-	putative transcriptional regulator YqhC	8	17	7	11	10	17
714409	715068	-	219	CDS	A79E_0693	-	DedA family inner membrane protein YghB	24	23	20	23	29	17
715200	716387	-	395	CDS	A79E_0694	-	Cystathionine beta-lyase	34	18	26	14	19	40
716430	716645	+	71	CDS	A79E_0695	-	hypothetical protein	2	5	1	5	4	5
716638	717369	+	243	CDS	A79E_0696	-	MotA/TolQ/ExbB proton channel family protein	9	15	12	17	16	27
717376	717801	+	141	CDS	A79E_0697	-	Biopolymer transport protein ExbD/TolR	12	17	9	12	7	3
717973	719424	+	483	CDS	A79E_0698	-	putative GPH family transporter	0	0	0	0	0	0
719438	720961	+	507	CDS	A79E_0699	-	Beta-xylosidase	0	0	0	0	0	0
721068	721562	+	164	CDS	A79E_0700	-	Putative membrane protein	13	9	7	20	18	12
721681	722571	+	296	CDS	A79E_0701	-	hypothetical protein	16	15	22	19	20	32
722650	722937	+	95	CDS	A79E_0702	-	hypothetical protein	2	2	5	8	5	4
723010	723876	-	288	CDS	A79E_0703	-	Glutathione S-transferase	39	34	29	47	50	37
723924	724484	-	186	CDS	A79E_0704	-	hypothetical protein	27	19	16	14	28	33
724505	724627	+	40	CDS	A79E_0705	-	hypothetical protein	2	7	8	3	8	9
724704	726569	+	621	CDS	A79E_0706	-	Glutathionylspermidine synthase	43	47	54	43	33	64
726715	727896	+	393	CDS	A79E_0707	-	Transcriptional regulator, GntR family domain / Aspartate aminotransferase	24	22	25	42	44	56
728073	728261	-	62	CDS	A79E_0708	-	hypothetical protein	2	2	0	3	0	1
728461	728826	-	121	CDS	A79E_0709	-	hypothetical protein	6	7	8	8	4	1
728892	729494	-	200	CDS	A79E_0710	-	short chain dehydrogenase	2	3	0	1	3	3
729592	730503	+	303	CDS	A79E_0711	-	Transcriptional regulator, LysR family	3	6	9	12	3	15
730504	731652	-	382	CDS	A79E_0712	-	Cystathionine gamma-lyase	18	13	15	13	23	20
731663	733039	-	458	CDS	A79E_0713	-	Cystathionine beta-synthase	19	19	16	19	26	18
733683	733976	+	97	CDS	A79E_0714	-	hypothetical protein	0	0	0	0	0	0
734042	734458	+	138	CDS	A79E_0715	-	Acetyltransferase	0	0	0	0	0	0
735851	736003	+	50	CDS	A79E_0716	-	Transposase	0	0	0	0	0	0
736567	736639	-	73	RNA	A79E_0717	-	Phe tRNA	0	0	0	0	1	1
736745	737458	-	237	CDS	A79E_0718	-	Putative inner membrane protein YqgA	31	25	24	26	35	31
737878	740016	+	712	CDS	A79E_0719	-	Ornithine decarboxylase	34	33	42	47	51	47
740059	741312	-	417	CDS	A79E_0720	-	Nucleoside permease NupG	32	36	27	33	46	45
741504	742715	-	403	CDS	A79E_0721	-	Membrane-bound lytic murein transglycosylase C precursor	29	68	44	77	66	56
742940	743998	-	352	CDS	A79E_0722	-	A/G-specific adenine glycosylase	14	14	17	12	13	31
744135	744854	+	239	CDS	A79E_0723	-	tRNA (guanine46-N7-)-methyltransferase	10	4	11	12	8	23
744854	745180	+	108	CDS	A79E_0724	-	hypothetical protein YggL	8	5	9	10	17	14
745231	745950	+	239	CDS	A79E_0725	-	hypothetical protein YggN	8	9	7	14	13	9
745997	747244	-	415	CDS	A79E_0726	-	putative ABC transporter permease protein	0	0	0	0	0	0
747249	748058	-	269	CDS	A79E_0727	-	ATP-binding protein of sugar ABC transporter	0	0	0	0	0	0
748118	749164	-	348	CDS	A79E_0728	-	L-arabinose-binding periplasmic protein precursor AraF	0	0	0	0	0	0
749457	750596	-	379	CDS	A79E_0729	-	Radical SAM family enzyme	21	17	8	9	12	9
750589	751182	-	197	CDS	A79E_0730	-	Nucleoside 5-triphosphatase RdgB	2	6	3	5	5	9
751195	751485	-	96	CDS	A79E_0731	-	hypothetical protein	12	11	8	14	11	18
751482	752048	-	188	CDS	A79E_0732	-	Integral membrane protein YggT	9	18	1	14	19	13
752069	752770	-	233	CDS	A79E_0733	-	Hypothetical protein YggS	14	15	7	11	12	12
752787	753767	+	326	CDS	A79E_0734	-	Twitching motility protein PilT	7	11	12	15	11	29
754115	754768	+	217	CDS	A79E_0735	-	Transcriptional regulator CsgD	14	2	6	26	3	10
754821	755237	-	138	CDS	A79E_0736	-	Putative Holliday junction resolvase	3	1	3	1	2	4
755237	755800	-	187	CDS	A79E_0737	-	YqgE	2	1	7	5	11	14
755975	756925	-	316	CDS	A79E_0738	-	Glutathione synthetase	20	16	8	13	13	38
756946	757677	-	243	CDS	A79E_0739	-	Ribosomal RNA small subunit methyltransferase E	11	10	10	4	17	16
757769	758476	-	235	CDS	A79E_0740	-	Extracellular deoxyribonuclease Dns	13	12	23	22	17	29
758571	759071	-	166	CDS	A79E_0741	-	Protein sprT	1	1	1	2	4	2
759149	760543	-	464	CDS	A79E_0742	-	Arabinose-proton symporter	19	42	30	51	45	55
760928	762082	-	384	CDS	A79E_0743	-	S-adenosylmethionine synthetase	1	2	0	0	0	1
762230	762400	-	56	CDS	A79E_0744	-	hypothetical protein	3	1	3	5	2	4
763002	764900	+	632	CDS	A79E_0745	-	Biosynthetic arginine decarboxylase	28	40	24	18	24	47
765133	766053	+	306	CDS	A79E_0746	-	Agmatinase	8	9	10	13	12	15
766089	766241	-	50	CDS	A79E_0747	-	Outer membrane porin, OprD family	0	0	0	0	0	0
766514	767272	-	252	CDS	A79E_0748	-	Putative metalloprotease yggG	23	32	15	42	32	76
767551	769542	+	663	CDS	A79E_0749	-	Transketolase	34	16	14	30	6	8
769926	770954	+	342	CDS	A79E_0750	-	D-erythrose-4-phosphate dehydrogenase	18	16	28	20	22	34
770994	772157	+	387	CDS	A79E_0751	-	Phosphoglycerate kinase	0	1	0	0	0	0
772255	773334	+	359	CDS	A79E_0752	-	Fructose-bisphosphate aldolase class II	3	0	0	0	0	1
773525	774382	+	285	CDS	A79E_0753	-	hypothetical protein	20	23	18	20	30	28
774534	775169	+	211	CDS	A79E_0754	-	L-lysine permease	4	1	0	4	4	2
775259	776026	+	255	CDS	A79E_0755	-	hypothetical protein	12	30	20	12	25	18
776080	776973	-	297	CDS	A79E_0756	-	Chromosome initiation inhibitor	29	19	21	22	21	29
777141	777800	+	219	CDS	A79E_0757	-	Ribose 5-phosphate isomerase A	1	3	3	5	1	4
777901	778038	-	45	CDS	A79E_0758	-	hypothetical protein	2	0	0	2	5	1
778070	779302	+	410	CDS	A79E_0759	-	D-3-phosphoglycerate dehydrogenase	10	11	12	4	8	21
779386	779982	-	198	CDS	A79E_0760	-	5-formyltetrahydrofolate cyclo-ligase	0	2	2	2	0	5
780306	780461	-	51	CDS	A79E_0761	-	Z-ring-associated protein ZapA	0	3	5	3	0	5
780796	781380	+	194	CDS	A79E_0762	-	Putative exported protein precursor	26	28	20	29	33	37
781404	782720	+	438	CDS	A79E_0763	-	Xaa-Pro aminopeptidase	8	12	9	8	8	14
782717	783895	+	392	CDS	A79E_0764	-	2-octaprenyl-6-methoxyphenol hydroxylase	1	0	1	0	1	2
783906	785108	+	400	CDS	A79E_0765	-	2-octaprenyl-3-methyl-6-methoxy-1,4-benzoquinol hydroxylase	8	1	0	5	0	1
785530	786624	+	364	CDS	A79E_0766	-	Aminomethyltransferase (glycine cleavage system T protein)	7	2	2	5	7	8
786649	787038	+	129	CDS	A79E_0767	-	Glycine cleavage system H protein	14	8	11	17	2	8
787245	790118	+	957	CDS	A79E_0768	-	Glycine dehydrogenase (glycine cleavage system P protein)	25	30	16	13	30	42
790132	790278	-	48	CDS	A79E_0769	-	hypothetical protein	5	6	9	6	10	12
790261	790923	+	220	CDS	A79E_0770	-	Putative oxidoreductase	12	13	15	14	27	22
791044	791547	-	167	CDS	A79E_0771	-	Membrane protein, suppressor for copper-sensitivity ScsD	3	3	6	7	4	9
791537	792148	-	203	CDS	A79E_0772	-	Secreted protein, suppressor for copper-sensitivity ScsC	12	8	8	13	11	16
792150	794159	-	669	CDS	A79E_0773	-	Membrane protein, suppressor for copper-sensitivity ScsB	23	25	22	20	42	21
794209	794568	-	119	CDS	A79E_0774	-	Suppression of copper sensitivity: putative copper binding protein ScsA	6	5	5	5	2	3
794693	796126	-	477	CDS	A79E_0775	-	6-phospho-beta-glucosidase	63	68	40	64	70	107
796245	796973	-	242	CDS	A79E_0776	-	Phosphosugar-binding transcriptional regulator, RpiR family	30	26	22	31	19	22
797023	797334	+	103	CDS	A79E_0777	-	hypothetical protein	13	10	6	15	17	18
797498	798157	+	219	CDS	A79E_0778	-	putative membrane protein hemolysin III	29	33	26	37	35	42
798256	799239	-	327	CDS	A79E_0779	-	Folate-dependent protein for Fe/S cluster synthesis/repair in oxidative stress	3	2	2	2	2	6
799485	799751	+	88	CDS	A79E_0780	-	YgfY	11	3	9	9	10	14
799732	800142	+	136	CDS	A79E_0781	-	Putative inner membrane protein	2	8	3	1	2	4
800149	800670	-	173	CDS	A79E_0782	-	Flavodoxin 2	3	10	4	5	10	2
800771	801667	+	298	CDS	A79E_0783	-	Tyrosine recombinase XerD	6	2	6	6	2	7
801690	802403	+	237	CDS	A79E_0784	-	Thiol:disulfide interchange protein DsbC	12	10	9	18	18	22
802409	804142	+	577	CDS	A79E_0785	-	Single-stranded-DNA-specific exonuclease RecJ	5	14	8	7	9	12
804364	805326	+	320	CDS	A79E_0786	-	Peptide chain release factor 2	1	0	1	0	0	0
805336	806853	+	505	CDS	A79E_0787	-	Lysyl-tRNA synthetase (class II)	0	0	0	0	0	0
807088	807642	-	184	CDS	A79E_0788	-	Isopentenyl-diphosphate delta-isomerase	9	19	18	13	15	12
807959	808672	+	237	CDS	A79E_0789	-	putative lipoprotein YgeR precursor	39	25	33	40	42	42
808753	808823	+	71	RNA	A79E_0790	-	Gly tRNA	2	2	3	4	1	3
808994	810382	-	462	CDS	A79E_0791	-	hypothetical protein	50	57	43	67	60	81
810512	811441	+	309	CDS	A79E_0792	-	Transcriptional regulator, LysR family	36	43	30	54	69	71
811805	812608	-	267	CDS	A79E_0793	-	4-carboxymuconolactone decarboxylase	32	26	45	43	21	42
812641	813660	-	339	CDS	A79E_0794	-	putative oxidoreductase	19	26	18	20	41	71
813681	814238	-	185	CDS	A79E_0795	-	NAD(P)H oxidoreductase YRKL	4	21	13	5	12	23
814247	814555	-	102	CDS	A79E_0796	-	hypothetical protein	3	0	3	1	4	1
814694	815593	+	299	CDS	A79E_0797	-	Transcriptional regulator	14	2	8	15	8	20
815761	815964	-	67	CDS	A79E_0798	-	hypothetical protein	0	0	0	0	0	0
816043	816615	-	190	CDS	A79E_0799	-	hypothetical protein	8	3	1	5	7	16
816646	816939	-	97	CDS	A79E_0800	-	hypothetical protein	1	0	0	1	1	4
817158	817487	+	109	CDS	A79E_0801	-	Arsenical resistance operon repressor	0	1	2	0	1	2
817542	818831	+	429	CDS	A79E_0802	-	Arsenic efflux pump protein	30	25	10	26	33	38
818841	819263	+	140	CDS	A79E_0803	-	Arsenate reductase	14	18	17	19	30	27
819736	821289	+	517	CDS	A79E_0804	-	Di-/tripeptide transporter	29	29	29	30	21	26
821474	821773	+	99	CDS	A79E_0805	-	hypothetical protein	7	9	4	9	13	14
822038	823486	-	482	CDS	A79E_0806	-	Outer membrane component of tripartite multidrug resistance system	38	35	40	24	16	77
823483	825420	-	645	CDS	A79E_0807	-	Membrane fusion component of tripartite multidrug resistance system	39	59	53	58	36	69
825433	826458	-	341	CDS	A79E_0808	-	Inner membrane component of tripartite multidrug resistance system	9	24	21	23	36	21
826465	826737	-	90	CDS	A79E_0809	-	hypothetical protein	5	5	4	6	6	2
826904	827173	+	89	CDS	A79E_0810	-	hypothetical protein	8	11	3	8	4	7
827185	827457	+	90	CDS	A79E_0811	-	hypothetical protein YjdJ	11	12	5	14	9	19
827500	828912	-	470	CDS	A79E_0812	-	hypothetical protein	0	0	0	0	0	2
828909	829763	-	284	CDS	A79E_0813	-	mannose-specific adhesin FimH	20	7	20	21	14	31
829833	830318	-	161	CDS	A79E_0814	-	type 1 fimbrae adaptor subunit FimG	3	6	3	11	14	16
830346	830873	-	175	CDS	A79E_0815	-	type 1 fimbrae adaptor subunit FimF	0	0	0	3	1	2
830884	833496	-	870	CDS	A79E_0816	-	type 1 fimbriae anchoring protein FimD	45	49	46	58	34	84
833578	834282	-	234	CDS	A79E_0817	-	chaperone FimC	2	3	1	2	0	2
834332	834868	-	178	CDS	A79E_0818	-	type 1 fimbriae protein FimI	4	0	7	2	3	0
834939	835487	-	182	CDS	A79E_0819	-	type 1 fimbriae major subunit FimA	1	5	3	4	5	9
835967	836575	-	202	CDS	A79E_0820	-	type 1 fimbriae regulatory protein FimE	1	4	2	2	1	3
837041	837406	-	121	CDS	A79E_0821	-	type 1 fimbriae regulatory protein FimB	0	0	0	2	0	0
838862	839818	+	318	CDS	A79E_0822	-	putative membrane protein	0	0	0	2	1	0
839815	840321	-	168	CDS	A79E_0823	-	Transcriptional regulator, MarR family	1	1	2	2	2	3
840403	841299	+	298	CDS	A79E_0824	-	Permease of the drug/metabolite transporter (DMT) superfamily	6	2	5	3	3	7
841395	841604	-	69	CDS	A79E_0825	-	hypothetical protein	1	3	3	3	6	2
842310	842918	+	202	CDS	A79E_0826	-	putative fimbrial-like protein	27	13	16	23	16	37
842990	843715	+	241	CDS	A79E_0827	-	hypothetical protein	18	28	19	15	11	22
843727	846213	+	828	CDS	A79E_0828	-	Fimbriae usher protein StcC	64	49	35	77	48	91
846204	847184	+	326	CDS	A79E_0829	-	putative fimbrial-like protein	11	4	6	9	10	18
847214	847849	+	211	CDS	A79E_0830	-	putative fimbrial-like protein	8	11	12	9	13	12
847884	848600	-	238	CDS	A79E_0831	-	hypothetical protein	0	13	5	13	7	14
848744	849328	-	194	CDS	A79E_0832	-	Response regulator	0	0	0	0	0	2
849334	850038	-	234	CDS	A79E_0833	-	hypothetical protein	3	3	3	11	5	12
850421	851299	-	292	CDS	A79E_0834	-	Aldo-keto reductase	1	5	5	5	2	2
851418	852647	-	409	CDS	A79E_0835	-	Serine transporter	16	20	22	22	19	32
852770	853231	-	153	CDS	A79E_0836	-	hypothetical protein	7	6	1	5	0	10
853334	854203	+	289	CDS	A79E_0837	-	LysR-family transcriptional regulator	3	1	4	3	6	8
854322	855500	+	392	CDS	A79E_0838	-	3-ketoacyl-CoA thiolase	7	8	5	3	11	5
855750	856445	+	231	CDS	A79E_0839	-	Oligogalacturonate-specific porin protein KdgM	4	6	8	18	12	12
856582	857757	-	391	CDS	A79E_0840	-	Oligogalacturonate lyase	16	22	17	25	11	20
858242	859003	+	253	CDS	A79E_0841	-	2-deoxy-D-gluconate 3-dehydrogenase	13	17	4	9	10	7
859283	860719	+	478	CDS	A79E_0842	-	Arabinose-proton symporter	29	19	13	30	28	48
860716	861711	-	331	CDS	A79E_0843	-	Sucrose specific transcriptional regulator CscR, LacI family	11	23	17	16	16	31
861806	861940	+	44	CDS	A79E_0844	-	hypothetical protein	8	6	8	2	5	6
861953	863194	+	413	CDS	A79E_0845	-	Sucrose permease, major facilitator superfamily	36	52	57	40	50	63
863214	864647	+	477	CDS	A79E_0846	-	Sucrose-6-phosphate hydrolase	22	23	15	33	36	44
864769	866112	+	447	CDS	A79E_0847	-	Putative glycoporin	20	23	12	33	28	43
866172	867458	-	428	CDS	A79E_0848	-	Sugar-binding protein precursor	39	29	28	45	40	58
867475	868602	-	375	CDS	A79E_0849	-	ABC sugar transporter, ATP-binding subunit	15	10	8	14	6	10
868615	869517	-	300	CDS	A79E_0850	-	Putative sugar ABC transporter	32	60	51	49	72	73
869510	870400	-	296	CDS	A79E_0851	-	Multiple sugar ABC transporter, membrane-spanning permease protein MsmF	48	33	34	54	43	72
870851	871177	-	108	CDS	A79E_0852	-	Pectin degradation protein KdgF	7	4	6	17	6	12
871317	872030	+	237	CDS	A79E_0853	-	hypothetical protein YgeA of aspartate/glutamate/hydantoin racemase family	13	9	8	15	10	23
871996	872922	-	308	CDS	A79E_0854	-	Transcriptional activator protein LysR	8	0	2	1	2	5
873059	874321	+	420	CDS	A79E_0855	-	Diaminopimelate decarboxylase	27	30	44	20	26	39
874314	875315	-	333	CDS	A79E_0856	-	Galactose operon repressor, GalR-LacI family of transcriptional regulators	24	29	25	32	30	18
875615	876952	+	445	CDS	A79E_0857	-	PTS system, cellobiose-specific IIC component	47	39	24	31	58	48
876960	878387	+	475	CDS	A79E_0858	-	Beta-glucosidase	25	46	20	35	38	74
878455	879228	+	257	CDS	A79E_0859	-	Uxu operon transcriptional regulator	12	4	13	15	7	12
879225	879704	+	159	CDS	A79E_0860	-	Putative acetyltransferase, (GNAT) family	2	5	12	6	4	6
879665	880681	-	338	CDS	A79E_0861	-	Galactose operon repressor, GalR-LacI family of transcriptional regulators	18	25	29	25	26	17
881305	883464	+	719	CDS	A79E_0862	-	2-acylglycerophosphoethanolamine acyltransferase	23	36	33	32	35	63
883457	884650	+	397	CDS	A79E_0863	-	Lysophospholipid transporter LplT	34	56	36	33	35	41
884753	885793	-	346	CDS	A79E_0864	-	Oxidoreductase, aldo/keto reductase family	38	31	27	38	35	43
885860	886024	+	54	CDS	A79E_0865	-	hypothetical protein	3	1	0	3	1	3
886014	886232	-	72	CDS	A79E_0866	-	putative lipoprotein ygdR precursor	8	22	1	16	9	6
886356	887069	-	237	CDS	A79E_0867	-	membrane protein	10	10	5	10	12	15
887133	887828	-	231	CDS	A79E_0868	-	DNA mismatch repair endonuclease MutH	7	1	4	3	4	1
887914	888057	-	47	CDS	A79E_0869	-	hypothetical protein	0	2	0	1	0	4
888185	888313	+	42	CDS	A79E_0870	-	hypothetical protein	1	0	0	0	0	1
888511	889041	+	176	CDS	A79E_0871	-	Adenosine (5')-pentaphospho-(5'')-adenosine pyrophosphohydrolase	7	5	2	3	5	8
889054	891300	+	748	CDS	A79E_0872	-	Phosphocarrier protein kinase/phosphorylase	62	71	35	62	79	69
891546	892421	+	291	CDS	A79E_0873	-	Prolipoprotein diacylglyceryl transferase	3	1	1	3	4	3
892428	893222	+	264	CDS	A79E_0874	-	Thymidylate synthase	0	0	0	0	0	2
893237	893962	+	241	CDS	A79E_0875	-	Prepilin peptidase dependent protein A precursor	10	1	2	2	2	7
893959	894516	+	185	CDS	A79E_0876	-	Prepilin peptidase dependent protein B precursor	0	2	0	0	0	1
894513	894920	+	135	CDS	A79E_0877	-	hypothetical protein	2	0	1	0	5	3
894905	895228	+	107	CDS	A79E_0878	-	Prepilin peptidase dependent protein C precursor	4	3	4	2	1	2
895241	898618	+	1125	CDS	A79E_0879	-	Exodeoxyribonuclease V gamma chain	31	5	2	2	2	0
898739	901624	+	961	CDS	A79E_0880	-	Protease III precursor	72	74	59	62	97	62
901621	905109	+	1162	CDS	A79E_0881	-	Exodeoxyribonuclease V beta chain	6	0	3	3	0	0
905155	906999	+	614	CDS	A79E_0882	-	Exodeoxyribonuclease V alpha chain	19	5	12	8	13	17
907057	907377	-	106	CDS	A79E_0883	-	hypothetical protein	0	1	1	0	0	0
907607	908938	-	443	CDS	A79E_0884	-	N-acetylglutamate synthase	25	16	15	31	28	36
909166	910419	+	417	CDS	A79E_0885	-	N-acetylmuramoyl-L-alanine amidase	27	22	21	26	35	24
910437	911513	+	358	CDS	A79E_0886	-	L-threonine 3-O-phosphate decarboxylase	4	9	7	2	11	5
911517	912419	-	300	CDS	A79E_0887	-	Threonine kinase in B12 biosynthesis	0	6	3	5	3	4
912475	913689	-	404	CDS	A79E_0888	-	Propionate kinase, propanediol utilization	0	0	0	0	0	0
913686	914126	-	146	CDS	A79E_0889	-	Propanediol utilization protein PduV	0	0	0	0	0	0
914131	914481	-	116	CDS	A79E_0890	-	Propanediol utilization polyhedral body protein PduU	0	0	0	0	0	0
914481	915035	-	184	CDS	A79E_0891	-	Propanediol utilization polyhedral body protein PduT	0	0	0	0	0	0
915038	916390	-	450	CDS	A79E_0892	-	Cob(III)alamin/Cob(II)alamin reductase	0	0	0	0	0	0
917511	918899	-	462	CDS	A79E_0893	-	CoA-acylating propionaldehyde dehydrogenase	0	0	0	0	0	0
918896	919912	-	338	CDS	A79E_0894	-	Cob(I)alamin adenosyltransferase PduO	0	0	0	0	0	0
919923	920198	-	91	CDS	A79E_0895	-	Propanediol utilization polyhedral body protein PduN	0	0	0	0	0	0
920202	920681	-	159	CDS	A79E_0896	-	Propanediol utilization protein PduM	0	0	0	0	0	0
920690	921322	-	210	CDS	A79E_0897	-	Propanediol utilization protein PduL	0	0	0	0	0	0
921322	921768	-	148	CDS	A79E_0898	-	Propanediol utilization polyhedral body protein PduK	0	0	0	0	0	0
921790	922065	-	91	CDS	A79E_0899	-	Propanediol utilization polyhedral body protein PduJ	0	0	0	0	0	0
922084	922434	-	116	CDS	A79E_0900	-	Propanediol dehydratase reactivation factor small subunit	0	0	0	0	0	0
922424	924256	-	610	CDS	A79E_0901	-	Propanediol dehydratase reactivation factor large subunit	0	0	0	0	0	0
924270	924794	-	174	CDS	A79E_0902	-	Propanediol dehydratase small subunit	0	0	0	0	1	0
924809	925498	-	229	CDS	A79E_0903	-	Propanediol dehydratase medium subunit	1	0	0	0	2	0
925509	927173	-	554	CDS	A79E_0904	-	Propanediol dehydratase large subunit	1	3	1	2	2	2
927192	928004	-	270	CDS	A79E_0905	-	Propanediol utilization polyhedral body protein PduB	0	1	0	1	1	2
928001	928285	-	94	CDS	A79E_0906	-	Propanediol utilization polyhedral body protein PduA	0	0	0	0	0	0
928398	928544	+	48	CDS	A79E_0907	-	hypothetical protein	0	0	0	0	0	0
928810	929619	+	269	CDS	A79E_0908	-	Propanediol diffusion facilitator	0	0	0	0	0	0
929822	930733	+	303	CDS	A79E_0909	-	Propanediol utilization transcriptional activator	3	2	4	5	5	3
931285	932661	+	458	CDS	A79E_0910	-	Cobyrinic acid A,C-diamide synthase	7	5	11	1	19	7
932658	933617	+	319	CDS	A79E_0911	-	Adenosylcobinamide-phosphate synthase	16	15	9	25	13	20
933628	934263	+	211	CDS	A79E_0912	-	Cobalt-precorrin-8x methylmutase	13	10	9	7	21	24
934260	935399	+	379	CDS	A79E_0913	-	Cobalt-precorrin-6 synthase, anaerobic	1	1	2	0	1	0
935393	935998	+	201	CDS	A79E_0914	-	Cobalt-precorrin-6y C5-methyltransferase	0	0	0	0	0	0
935988	936557	+	189	CDS	A79E_0915	-	Cobalt-precorrin-6y C15-methyltransferase	0	0	0	0	0	0
936550	937323	+	257	CDS	A79E_0916	-	Cobalt-precorrin-4 C11-methyltransferase	18	18	10	22	12	40
937304	938359	+	351	CDS	A79E_0917	-	Cobalamin biosynthesis protein CbiG	2	4	0	7	11	11
938359	939084	+	241	CDS	A79E_0918	-	Cobalt-precorrin-3b C17-methyltransferase	20	17	8	23	32	24
939081	939866	+	261	CDS	A79E_0919	-	Cobalt-precorrin-6x reductase	3	2	10	6	4	12
939877	940671	+	264	CDS	A79E_0920	-	Sirohydrochlorin cobaltochelatase CbiK	34	33	24	35	42	46
940668	941378	+	236	CDS	A79E_0921	-	Cobalt-precorrin-2 C20-methyltransferase	6	12	4	20	16	14
941378	942115	+	245	CDS	A79E_0922	-	Substrate-specific component CbiM of cobalt ECF transporter	10	15	2	12	28	17
942117	942398	+	93	CDS	A79E_0923	-	Additional substrate-specific component CbiN of cobalt ECF transporter	6	7	8	14	9	12
942385	943062	+	225	CDS	A79E_0924	-	Transmembrane component CbiQ of energizing module of cobalt ECF transporter	7	5	5	10	16	13
943071	943895	+	274	CDS	A79E_0925	-	ATPase component CbiO of energizing module of cobalt ECF transporter	25	20	14	16	27	15
943892	945415	+	507	CDS	A79E_0926	-	Cobyric acid synthase	24	16	8	29	14	27
945409	945954	+	181	CDS	A79E_0927	-	Adenosylcobinamide-phosphate guanylyltransferase	8	14	19	15	10	19
945998	947053	+	351	CDS	A79E_0928	-	Nicotinate-nucleotide-dimethylbenzimidazole phosphoribosyltransferase	7	16	5	8	10	10
947151	947224	-	74	RNA	A79E_0929	-	Met tRNA	3	0	1	3	2	4
947262	947335	-	74	RNA	A79E_0930	-	Met tRNA	1	0	1	2	0	4
948732	949553	+	273	CDS	A79E_0931	-	HesA/MoeB/ThiF family protein	18	30	11	23	16	38
949596	950027	-	143	CDS	A79E_0932	-	Cysteine desulfurase CsdA-CsdE, sulfur acceptor protein CsdE	3	4	7	4	2	10
950027	951232	-	401	CDS	A79E_0933	-	Cysteine desulfurase CsdA-CsdE	22	18	15	20	38	13
951424	951654	+	76	CDS	A79E_0934	-	putative lipoprotein	26	16	21	22	22	27
952100	952924	+	274	CDS	A79E_0935	-	Glycine cleavage system transcriptional activator GcvA	17	20	24	8	15	18
952944	953339	+	131	CDS	A79E_0936	-	hypothetical protein	37	19	16	23	10	25
953332	954432	+	366	CDS	A79E_0937	-	Putative RNA 2'-O-ribose methyltransferase mtfA	44	42	25	40	47	57
954481	955191	-	236	CDS	A79E_0938	-	L-fucose operon activator	19	27	13	19	18	30
955250	955672	-	140	CDS	A79E_0939	-	L-fucose mutarotase	2	8	5	7	11	11
955674	957092	-	472	CDS	A79E_0940	-	L-fuculokinase	33	14	9	21	25	21
957200	958975	-	591	CDS	A79E_0941	-	L-fucose isomerase	27	38	32	27	23	38
959008	960279	-	423	CDS	A79E_0942	-	Fucose permease	22	25	15	25	9	29
960885	961532	+	215	CDS	A79E_0943	-	L-fuculose phosphate aldolase	14	15	8	8	15	30
961560	962708	+	382	CDS	A79E_0944	-	Lactaldehyde reductase	34	31	28	33	34	39
962767	963522	-	251	CDS	A79E_0945	-	DNA polymerase I	7	18	7	4	10	14
963619	965562	-	647	CDS	A79E_0946	-	Alkanesulfonates-binding protein	35	33	41	26	32	34
965640	965756	+	38	CDS	A79E_0947	-	hypothetical protein	0	0	1	0	0	0
965834	967006	+	390	CDS	A79E_0948	-	Alkanesulfonate monooxygenase	16	17	11	19	7	32
967053	968450	+	465	CDS	A79E_0949	-	hypothetical protein	4	3	10	7	11	12
968524	969930	+	468	CDS	A79E_0950	-	Coenzyme F420-dependent N5,N10-methylene tetrahydromethanopterin reductase	41	58	32	57	57	61
969927	970949	+	340	CDS	A79E_0951	-	Methionine ABC transporter ATP-binding protein	5	6	0	2	0	13
970946	971644	+	232	CDS	A79E_0952	-	Methionine ABC transporter permease protein	14	23	18	12	14	16
971641	972519	+	292	CDS	A79E_0953	-	Methionine ABC transporter substrate-binding protein	18	33	18	40	33	35
972728	974134	+	468	CDS	A79E_0954	-	Transporter	34	34	24	51	30	48
974145	975368	+	407	CDS	A79E_0955	-	Acyl-CoA dehydrogenase family protein	20	28	12	17	27	15
975414	976355	-	313	CDS	A79E_0956	-	Alkanesulfonates-binding protein	6	10	14	9	19	12
976494	977861	-	455	CDS	A79E_0957	-	L-serine dehydratase	22	32	28	26	56	36
977927	979216	-	429	CDS	A79E_0958	-	Serine transporter	19	26	19	19	16	27
979725	981092	-	455	CDS	A79E_0959	-	Decarboxylase family protein	15	28	24	27	31	44
981204	982049	-	281	CDS	A79E_0960	-	NADPH-dependent 7-cyano-7-deazaguanine reductase	8	14	6	12	16	13
982118	982663	+	181	CDS	A79E_0961	-	Syd protein	6	16	16	6	3	10
983093	983623	+	176	CDS	A79E_0962	-	Hypothetical protein YqcC	11	11	12	8	11	31
983623	984417	+	264	CDS	A79E_0963	-	tRNA pseudouridine synthase C	4	5	3	4	3	10
984422	984865	+	147	CDS	A79E_0964	-	putative flavoprotein YqcA	40	41	34	35	52	38
985337	986689	+	450	CDS	A79E_0965	-	D-glucarate permease	35	35	35	32	42	75
986692	988032	+	446	CDS	A79E_0966	-	Glucarate dehydratase	8	13	17	10	18	38
988050	989390	+	446	CDS	A79E_0967	-	Glucarate dehydratase	18	12	27	15	17	18
989463	990602	+	379	CDS	A79E_0968	-	Glycerate kinase	5	8	5	7	5	8
990760	993510	-	916	CDS	A79E_0969	-	BarA sensory histidine kinase	18	51	33	25	42	26
993744	994928	+	394	CDS	A79E_0970	-	23S rRNA (Uracil-5-) -methyltransferase RumA	13	17	11	20	16	28
995050	997287	+	745	CDS	A79E_0971	-	(p)ppGpp synthetase I (GTP pyrophosphokinase)	49	44	36	4	26	9
997399	998190	+	263	CDS	A79E_0972	-	Nucleoside triphosphate pyrophosphohydrolase MazG	1	3	0	1	5	5
998471	1000108	+	545	CDS	A79E_0973	-	CTP synthase	1	0	0	0	0	0
1000190	1001488	+	432	CDS	A79E_0974	-	Enolase	1	0	0	2	1	1
1001554	1002663	-	369	CDS	A79E_0975	-	Nucleoside-diphosphate-sugar epimerase	8	6	9	3	9	7
1002847	1002975	-	42	CDS	A79E_0976	-	hypothetical protein	0	0	0	0	0	0
1003138	1003809	+	223	CDS	A79E_0977	-	Queuosine Biosynthesis QueE Radical SAM	11	14	13	6	19	10
1003850	1004215	-	121	CDS	A79E_0978	-	Queuosine biosynthesis QueD, PTPS-I	5	5	8	4	5	10
1004530	1006329	+	599	CDS	A79E_0979	-	Sulfite reductase flavoprotein alpha-component	12	15	24	30	16	6
1006329	1008041	+	570	CDS	A79E_0980	-	Sulfite reductase hemoprotein beta-component	40	31	53	52	38	45
1008140	1008874	+	244	CDS	A79E_0981	-	Phosphoadenylyl-sulfate reductase	14	14	15	13	34	16
1008947	1009993	-	348	CDS	A79E_0982	-	Alkaline phosphatase isozyme conversion protein precursor	6	12	2	16	16	11
1010241	1011647	+	468	CDS	A79E_0983	-	Siroheme synthase / Precorrin-2 oxidase	9	11	5	5	21	9
1011657	1012565	+	302	CDS	A79E_0984	-	Sulfate adenylyltransferase subunit 2	42	43	21	31	37	43
1012575	1014002	+	475	CDS	A79E_0985	-	Sulfate adenylyltransferase subunit 1	15	28	21	18	23	37
1014002	1014607	+	201	CDS	A79E_0986	-	Adenylylsulfate kinase	22	30	15	23	38	26
1014658	1014984	+	108	CDS	A79E_0987	-	Putative cytochrome oxidase subunit	6	11	8	13	12	24
1015125	1015442	+	105	CDS	A79E_0988	-	Cell division protein FtsB	1	4	0	2	0	3
1015462	1016172	+	236	CDS	A79E_0989	-	2-C-methyl-D-erythritol 4-phosphate cytidylyltransferase	0	0	0	0	0	0
1016172	1016651	+	159	CDS	A79E_0990	-	2-C-methyl-D-erythritol 2,4-cyclodiphosphate synthase	2	0	2	0	0	0
1016648	1017697	+	349	CDS	A79E_0991	-	tRNA pseudouridine 13 synthase	8	13	8	13	21	15
1017678	1018439	+	253	CDS	A79E_0992	-	5-nucleotidase SurE	5	6	3	10	10	18
1018433	1019059	+	208	CDS	A79E_0993	-	Protein-L-isoaspartate O-methyltransferase	16	20	13	13	32	18
1019185	1020315	+	376	CDS	A79E_0994	-	Lipoprotein NlpD	34	47	49	48	53	67
1020473	1021465	+	330	CDS	A79E_0995	-	RNA polymerase sigma factor RpoS	30	60	56	50	77	127
1021518	1021895	-	125	CDS	A79E_0996	-	Putative cytoplasmic protein	0	3	0	0	0	2
1021892	1023031	-	379	CDS	A79E_0997	-	putative membrane transport protein	3	17	6	11	6	16
1023202	1024089	+	295	CDS	A79E_0998	-	LysR-family transcriptional regulator	0	3	0	3	2	0
1024098	1024505	-	135	CDS	A79E_0999	-	Transcriptional regulator, MarR family	13	8	3	2	4	11
1024679	1025272	+	197	CDS	A79E_1000	-	Hydroxyaromatic non-oxidative decarboxylase protein B	3	4	4	6	10	21
1025272	1026699	+	475	CDS	A79E_1001	-	Hydroxyaromatic non-oxidative decarboxylase protein C	19	15	18	27	21	30
1026710	1026946	+	78	CDS	A79E_1002	-	Hydroxyaromatic non-oxidative decarboxylase protein D	2	4	3	1	3	4
1027283	1027435	+	50	CDS	A79E_1003	-	HokE protein	7	7	5	9	3	17
1027555	1030116	-	853	CDS	A79E_1004	-	DNA mismatch repair protein MutS	64	59	37	68	59	127
1030270	1031049	-	259	CDS	A79E_1005	-	ABC-type hemin transport system, ATPase component	10	11	9	5	8	14
1031042	1032037	-	331	CDS	A79E_1006	-	Hemin ABC transporter, permease protein	13	3	10	13	11	10
1032037	1032855	-	272	CDS	A79E_1007	-	Periplasmic hemin-binding protein	6	4	4	5	0	1
1032852	1033883	-	343	CDS	A79E_1008	-	Hemin transport protein HmuS	9	18	21	10	12	25
1033955	1036327	-	790	CDS	A79E_1009	-	TonB-dependent hemin , ferrichrome receptor	91	121	80	99	113	164
1036534	1036827	+	97	CDS	A79E_1010	-	NohBY218	7	6	2	4	7	13
1036867	1038576	-	569	CDS	A79E_1011	-	hypothetical protein	0	0	0	0	0	0
1038612	1039553	-	313	CDS	A79E_1012	-	transport protein	0	0	0	0	0	0
1039738	1040625	+	295	CDS	A79E_1013	-	Transcriptional regulatory protein	0	0	0	0	0	0
1040638	1041033	+	131	CDS	A79E_1014	-	hypothetical protein	2	1	3	3	3	2
1041100	1041954	-	284	CDS	A79E_1015	-	Manganese ABC transporter, inner membrane permease protein SitD	2	10	3	7	14	7
1041948	1042796	-	282	CDS	A79E_1016	-	Manganese ABC transporter, inner membrane permease protein SitC	16	19	22	15	13	10
1042793	1043614	-	273	CDS	A79E_1017	-	Manganese ABC transporter, ATP-binding protein SitB	15	10	17	15	10	13
1043611	1044528	-	305	CDS	A79E_1018	-	Manganese ABC transporter, periplasmic-binding protein SitA	23	28	27	14	29	43
1044707	1045609	-	300	CDS	A79E_1019	-	AscBF operon repressor	15	26	14	19	26	18
1045726	1046640	-	304	CDS	A79E_1020	-	ROK family Glucokinase with ambiguous substrate specificity	15	19	14	22	31	31
1046691	1047005	-	104	CDS	A79E_1021	-	PTS system, cellobiose-specific IIA component	8	7	6	4	11	7
1047029	1048351	-	440	CDS	A79E_1022	-	PTS system, cellobiose-specific IIC component	43	68	38	54	56	72
1048361	1048675	-	104	CDS	A79E_1023	-	PTS system, cellobiose-specific IIB component	12	15	12	8	7	22
1048853	1050124	+	423	CDS	A79E_1024	-	PTS system, cellobiose-specific IIC component	15	22	21	18	26	29
1050386	1051723	+	445	CDS	A79E_1025	-	Maltoporin	33	14	17	22	25	29
1051736	1053928	+	730	CDS	A79E_1026	-	Endo-b1,4-mannanase 5C	54	40	55	58	63	98
1053979	1055379	+	466	CDS	A79E_1027	-	Beta-glucosidase	50	76	57	60	78	90
1055433	1057490	-	685	CDS	A79E_1028	-	Formate hydrogenlyase transcriptional activator	31	48	39	35	46	38
1057742	1058752	-	336	CDS	A79E_1029	-	hydrogenase metallocenter assembly protein HypE	17	12	20	21	7	24
1058749	1059870	-	373	CDS	A79E_1030	-	hydrogenase metallocenter assembly protein HypD	6	10	24	37	20	32
1059870	1060142	-	90	CDS	A79E_1031	-	hydrogenase metallocenter assembly protein HypC	3	3	3	3	3	5
1060133	1060894	-	253	CDS	A79E_1032	-	hydrogenase nickel incorporation-associated protein HypB	7	4	2	9	9	7
1060865	1061023	+	52	CDS	A79E_1033	-	hypothetical protein	5	4	6	8	7	6
1061009	1061353	-	114	CDS	A79E_1034	-	hydrogenase nickel incorporation protein HypA	5	7	6	9	9	18
1061563	1062012	+	149	CDS	A79E_1035	-	Formate hydrogenlyase regulatory protein HycA	35	24	18	35	36	47
1062095	1062703	+	202	CDS	A79E_1036	-	Formate hydrogenlyase subunit 2	6	5	3	6	14	3
1062700	1064526	+	608	CDS	A79E_1037	-	Formate hydrogenlyase subunit 3	27	38	13	25	46	33
1064529	1065452	+	307	CDS	A79E_1038	-	Formate hydrogenlyase subunit 4	7	11	5	10	5	15
1065469	1067178	+	569	CDS	A79E_1039	-	Formate hydrogenlyase subunit 5	64	68	42	54	85	79
1067188	1067730	+	180	CDS	A79E_1040	-	Formate hydrogenlyase complex 3 iron-sulfur protein	15	7	8	11	15	21
1067730	1068497	+	255	CDS	A79E_1041	-	Formate hydrogenlyase subunit 7	12	18	8	17	8	9
1068494	1068904	+	136	CDS	A79E_1042	-	Formate hydrogenlyase maturation protein hycH	21	20	21	30	26	28
1068897	1069367	+	156	CDS	A79E_1043	-	Coenzyme F420 hydrogenase maturation protease	15	29	15	15	23	22
1069364	1069672	-	102	CDS	A79E_1044	-	hypothetical protein	0	0	2	0	2	5
1069854	1071278	-	474	CDS	A79E_1045	-	6-phospho-beta-glucosidase ascB	6	31	23	35	34	39
1071305	1072747	-	480	CDS	A79E_1046	-	PTS system, arbutin-, cellobiose-, and salicin-specific IIBC component	27	31	20	14	28	29
1073015	1074028	+	337	CDS	A79E_1047	-	AscBF operon repressor	11	18	16	16	25	9
1074165	1074692	+	175	CDS	A79E_1048	-	Electron transport protein HydN	8	5	1	3	7	12
1074701	1076935	+	744	CDS	A79E_1049	-	hydrogenase metallocenter assembly protein HypF	3	5	1	5	2	0
1076932	1077945	+	337	CDS	A79E_1050	-	HoxN/HupN/NixA family nickel/cobalt transporter	9	4	3	16	13	23
1078042	1079175	-	377	CDS	A79E_1051	-	Nitric oxide reductase FlRd-NAD(+) reductase	3	6	1	6	1	5
1079172	1080620	-	482	CDS	A79E_1052	-	Anaerobic nitric oxide reductase flavorubredoxin	34	11	20	34	31	47
1080807	1082357	+	516	CDS	A79E_1053	-	Anaerobic nitric oxide reductase transcription regulator NorR	2	2	6	1	8	11
1082320	1083285	-	321	CDS	A79E_1054	-	Glucitol operon GutQ protein	3	9	4	5	9	4
1083278	1084051	-	257	CDS	A79E_1055	-	Glucitol operon repressor	2	1	2	3	4	1
1084118	1084477	-	119	CDS	A79E_1056	-	Glucitol operon activator protein	1	4	7	2	5	5
1084633	1085412	-	259	CDS	A79E_1057	-	Sorbitol-6-phosphate 2-dehydrogenase	12	9	9	12	23	16
1085425	1085787	-	120	CDS	A79E_1058	-	PTS system, glucitol/sorbitol-specific IIA component	2	0	1	2	3	4
1085801	1086781	-	326	CDS	A79E_1059	-	PTS system, glucitol/sorbitol-specific IIB component and second of two IIC components	8	10	6	9	8	21
1086778	1087341	-	187	CDS	A79E_1060	-	PTS system, glucitol/sorbitol-specific IIC component	7	12	17	10	21	9
1087618	1088697	+	359	CDS	A79E_1061	-	Membrane-bound lytic murein transglycosylase B precursor	16	25	16	13	17	70
1089037	1089747	+	236	CDS	A79E_1062	-	Zinc ABC transporter, ATP-binding protein ZnuC	1	0	3	4	5	0
1089744	1090607	+	287	CDS	A79E_1063	-	Zinc ABC transporter, inner membrane permease protein ZnuB	0	2	0	0	1	2
1090615	1091493	+	292	CDS	A79E_1064	-	Zinc ABC transporter, periplasmic-binding protein ZnuA	19	23	20	26	2	47
1091633	1092130	+	165	CDS	A79E_1065	-	C-terminal domain of CinA type S	2	4	2	3	6	5
1092221	1093279	+	352	CDS	A79E_1066	-	RecA protein	21	1	5	1	1	4
1093347	1093847	+	166	CDS	A79E_1067	-	Regulatory protein RecX	3	6	1	8	2	7
1094098	1096725	+	875	CDS	A79E_1068	-	Alanyl-tRNA synthetase	0	0	0	0	0	0
1097146	1097274	+	42	CDS	A79E_1069	-	Carbon storage regulator	2	2	0	2	1	0
1097597	1097686	+	90	RNA	A79E_1070	-	Ser tRNA	1	0	0	0	0	0
1097694	1097767	+	74	RNA	A79E_1071	-	Arg tRNA	0	0	0	0	0	0
1097921	1097994	+	74	RNA	A79E_1072	-	Arg tRNA	1	1	1	1	1	1
1098059	1098132	+	74	RNA	A79E_1073	-	Arg tRNA	0	3	0	1	2	8
1098364	1098437	+	74	RNA	A79E_1074	-	Arg tRNA	3	0	2	3	3	0
1098796	1099110	+	104	CDS	A79E_1075	-	hypothetical protein	4	8	13	9	9	9
1099236	1099802	+	188	CDS	A79E_1076	-	Putative phosphatase YqaB	12	19	10	8	14	33
1099799	1100227	+	142	CDS	A79E_1077	-	Putative membrane protein	17	26	20	19	29	33
1100294	1101850	+	518	CDS	A79E_1078	-	Glutamate-cysteine ligase	67	95	35	68	51	54
1102060	1102521	+	153	CDS	A79E_1079	-	S-ribosylhomocysteine lyase	16	22	14	22	15	16
1102574	1103341	+	255	CDS	A79E_1080	-	Transcriptional regulator, AraC family	3	18	3	2	17	37
1103320	1104996	-	558	CDS	A79E_1081	-	2-isopropylmalate synthase	21	19	22	27	35	12
1105133	1106677	-	514	CDS	A79E_1082	-	Multidrug resistance protein B	31	39	28	31	47	29
1106684	1107781	-	365	CDS	A79E_1083	-	Multidrug resistance protein A	21	27	17	22	40	16
1107981	1108511	-	176	CDS	A79E_1084	-	Transcription repressor	17	7	8	7	16	6
1108602	1108937	-	111	CDS	A79E_1085	-	Branched-chain amino acid transport, AzlD	4	7	0	3	3	7
1108927	1109673	-	248	CDS	A79E_1086	-	hypothetical protein	6	10	1	11	12	22
1109853	1110851	-	332	CDS	A79E_1087	-	L-proline glycine betaine binding ABC transporter protein ProX	41	42	28	38	40	51
1110915	1111982	-	355	CDS	A79E_1088	-	L-proline glycine betaine ABC transport system permease protein ProW	5	22	5	16	3	8
1111975	1113177	-	400	CDS	A79E_1089	-	L-proline glycine betaine ABC transport system permease protein ProV	17	27	12	6	8	17
1113534	1114496	-	320	CDS	A79E_1090	-	Ribonucleotide reductase of class Ib (aerobic), beta subunit	31	26	19	26	20	27
1114507	1116648	-	713	CDS	A79E_1091	-	Ribonucleotide reductase of class Ib (aerobic), alpha subunit	53	52	43	70	61	74
1116621	1117031	-	136	CDS	A79E_1092	-	Ribonucleotide reduction protein NrdI	3	6	9	5	8	8
1117028	1117273	-	81	CDS	A79E_1093	-	Glutaredoxin-like protein NrdH	3	0	2	1	3	3
1117457	1117888	-	143	CDS	A79E_1094	-	hypothetical protein	3	3	3	6	6	11
1117977	1119329	+	450	CDS	A79E_1095	-	Transcriptional regulator, GntR family domain / Aspartate aminotransferase	2	1	1	6	3	4
1119473	1119820	-	115	CDS	A79E_1096	-	hypothetical protein	16	11	12	26	12	26
1119970	1120332	+	120	CDS	A79E_1097	-	Putative cytoplasmic protein	8	17	16	27	30	36
1120418	1120867	-	149	CDS	A79E_1098	-	Putative inner membrane protein	9	13	11	19	19	20
1121596	1121991	+	131	CDS	A79E_1099	-	DNA-binding protein H-NS	3	4	3	2	3	4
1122069	1122248	-	59	CDS	A79E_1100	-	hypothetical protein	0	0	0	0	1	0
1122454	1123356	+	300	CDS	A79E_1101	-	Fe(2+)/alpha-ketoglutarate-dependent dioxygenase LpxO	16	24	12	27	27	33
1123337	1123882	-	181	CDS	A79E_1102	-	Rhodanese-related sulfurtransferase	5	5	4	3	5	2
1123890	1124189	-	99	CDS	A79E_1103	-	Transcriptional regulator, ArsR family	2	0	0	2	2	5
1124265	1124870	-	201	CDS	A79E_1104	-	FMN-dependent NADH-azoreductase	1	3	2	2	7	8
1124974	1125882	+	302	CDS	A79E_1105	-	Transcriptional regulator, LysR family	1	2	1	4	3	1
1125965	1127752	-	595	CDS	A79E_1106	-	Formate hydrogenlyase transcriptional activator	13	5	8	6	10	17
1127844	1127969	+	41	CDS	A79E_1107	-	hypothetical protein	0	1	0	1	2	3
1128017	1129537	+	506	CDS	A79E_1108	-	Aldehyde dehydrogenase	40	41	21	42	38	61
1129722	1129853	+	43	CDS	A79E_1109	-	hypothetical protein	0	0	0	0	0	0
1130201	1130332	+	43	CDS	A79E_1110	-	hypothetical protein	0	1	0	0	1	1
1130298	1130819	+	173	CDS	A79E_1111	-	Type-1 fimbrial protein, A chain precursor	1	2	0	0	1	1
1131014	1131676	+	220	CDS	A79E_1112	-	Chaperone protein fimC precursor	7	5	16	6	9	27
1131686	1134268	+	860	CDS	A79E_1113	-	type 1 fimbriae anchoring protein FimD	16	42	26	40	40	27
1134276	1135370	+	364	CDS	A79E_1114	-	putative fimbrial-like protein	10	10	2	13	10	21
1135520	1136410	-	296	CDS	A79E_1115	-	putative exported protein	0	0	0	0	0	0
1136413	1138950	-	845	CDS	A79E_1116	-	type 1 fimbriae anchoring protein FimD	0	0	0	0	0	0
1138955	1139647	-	230	CDS	A79E_1117	-	putative pilin chaperone	0	0	0	0	0	0
1139689	1140240	-	183	CDS	A79E_1118	-	type 1 fimbriae major subunit FimA	0	0	0	0	0	0
1140344	1140652	-	102	CDS	A79E_1119	-	putative transcriptional regulator of fimbrial expression	0	0	0	0	0	0
1140923	1141045	-	40	CDS	A79E_1120	-	hypothetical protein	0	0	0	0	0	0
1141273	1142163	+	296	CDS	A79E_1121	-	Cyclohexadienyl dehydratase	2	10	7	12	11	9
1142219	1142848	-	209	CDS	A79E_1122	-	hypothetical protein	6	6	2	8	22	22
1142995	1143789	-	264	CDS	A79E_1123	-	Dehydrogenase	14	10	7	15	24	32
1143850	1144782	-	310	CDS	A79E_1124	-	D-3-phosphoglycerate dehydrogenase	16	7	6	2	14	38
1144788	1145516	-	242	CDS	A79E_1125	-	Ribulose-5-phosphate 4-epimerase	21	13	11	18	33	32
1145517	1147037	-	506	CDS	A79E_1126	-	glutamine ABC transporter ATP-binding component	21	35	33	46	43	64
1147068	1147871	-	267	CDS	A79E_1127	-	Arginine ABC transporter, periplasmic arginine-binding protein ArtJ	22	36	24	20	33	41
1147891	1148958	-	355	CDS	A79E_1128	-	2-Oxobutyrate oxidase, putative	22	22	7	25	31	30
1148955	1149818	-	287	CDS	A79E_1129	-	hypothetical protein	7	7	14	1	6	2
1149829	1150830	-	333	CDS	A79E_1130	-	Agmatinase	44	31	20	27	40	36
1150895	1151806	+	303	CDS	A79E_1131	-	Transcriptional regulator GbuR	29	40	8	33	30	53
1152002	1152625	-	207	CDS	A79E_1132	-	hypothetical protein	5	9	10	23	14	23
1152803	1153924	-	373	CDS	A79E_1133	-	2-polyprenyl-6-methoxyphenol hydroxylase	6	3	3	5	10	5
1154110	1155009	+	299	CDS	A79E_1134	-	transcriptional regulator, LysR family	12	4	10	8	12	48
1155130	1156287	+	385	CDS	A79E_1135	-	hypothetical protein	24	34	8	18	31	47
1156310	1157230	+	306	CDS	A79E_1136	-	Glyoxalase family protein	12	13	12	12	2	23
1157230	1157589	+	119	CDS	A79E_1137	-	hypothetical protein	2	2	2	5	2	4
1157567	1158550	+	327	CDS	A79E_1138	-	fumarylacetoacetate hydrolase family protein	4	3	5	7	14	7
1158554	1159345	+	263	CDS	A79E_1139	-	cyclase, putative	10	12	15	14	24	6
1159576	1160784	+	402	CDS	A79E_1140	-	hypothetical protein	7	13	6	6	10	16
1160983	1162293	+	436	CDS	A79E_1141	-	Carbohydrate-selective porin OprB	20	33	36	22	28	35
1162430	1164874	-	814	CDS	A79E_1142	-	Beta-glucosidase	20	16	10	17	21	23
1164849	1165472	-	207	CDS	A79E_1143	-	putative NADPH-dependent FMN reductase	2	1	0	5	0	4
[truncated: 3,924 more rows]
